# Supplementary material for: Disease-Associated Mutations of the STAT5B SH2 Domain Regulate Cytokine-Driven Enhancer Function and Mammary Development
Source: J Mammary Gland Biol Neoplasia. 2025 Mar 31;30(1):7. doi: 10.1007/s10911-025-09582-8 (PMC11958444; doi:10.1007/s10911-025-09582-8)
Supplement: Supplementary file 2 — Supplementary Material 2 [file 10911_2025_9582_MOESM2_ESM.xlsx]

## Sheet: # of Sequencing reads
RNA-seq	# of reads		ChIP-seq	# of reads
WT-p18_rep1	68435418		WT_p18_STAT5A	27749383
WT-p18_rep2	69000454		WT_p18_STAT5B	89018199
WT-p18_rep3	74742438		WT_p18_NFIB	21288346
STAT5B-Y665F-p18_rep1	331765474		WT_p18_H3K27ac	54845697
STAT5B-Y665F-p18_rep2	380187660		WT_p18_PolII	24827466
STAT5B-Y665F-p18_rep3	260584144		Y665F_p18_STAT5A	72379847
STAT5B-Y665F-p18_rep4	334621688		Y665F_p18_STAT5B	34586565
STAT5B-Y665H-p18_rep1	58147162		Y665F_p18_NFIB	70649666
STAT5B-Y665H-p18_rep2	55946782		Y665F_p18_H3K27ac	79910598
STAT5B-Y665H-p18_rep3	58805552		Y665F_p18_PolII	137480812
WT-p13_rep1	86048210		Y665H_p18_STAT5A	55916173
WT-p13_rep2	81229100		Y665H_p18_STAT5B	74109893
WT-p13_rep3	111125700		Y665H_p18_NFIB	93433625
STAT5B-Y665F-p13_rep1	334259676		Y665H_p18_H3K27ac	22327669
STAT5B-Y665F-p13_rep2	304258364		Y665H_p18_PolII	44903023
STAT5B-Y665F-p13_rep3	308322860		WT_p13_STAT5A	50343355
STAT5B-Y665F-p13_rep4	281715506		WT_p13_STAT5B	46295317
WT-L10_rep1	96088624		WT_p13_NFIB	90550281
WT-L10_rep2	89454186		WT_p13_H3K27ac	53623892
WT-L10_rep3	86322168		WT_p13_PloII	94041025
WT-L10_rep4	94757506		Y665F_p13_STAT5A	58631259
STAT5B-Y665H-L10_rep1	283432924		Y665F_p13_STAT5B	96046064
STAT5B-Y665H-L10_rep2	324396392		Y665F_p13_NFIB	48852346
STAT5B-Y665H-L10_rep3	295651664		Y665F_p13_H3K27ac	40283880
STAT5B-Y665H-L10_rep4	239421534		Y665F_p13_PolII	129953077
			WT_L10_STAT5A	27703302
			WT_L10_STAT5B	96589330
			WT_L10_H3K27ac	43999111
			WT_L10_PolII	32256929
			Y665H_L10_STAT5A	88068465
			Y665H_L10_STAT5B	63068082
			Y665H_L10_H3K27ac	70587366
			Y665H_L10_PolII	130001856
			p13_Input	24781195
			L1_Input	16235474
			L10_Input	12632130

## Sheet: Antibody specificity
Antibody	Company	Cat #	Reference for specificity	Website
STAT5A	Santa Cruz Biotechnology	sc-271542	11 papers incluidng PMID: 37591874, 33854063, 32321991	https://www.scbt.com/p/stat5a-antibody-c-6?srsltid=AfmBOooOwGI4ST78Q2ULOgB_DYSN9mtWYiY5srpBoR87gyPekAbjakvA
STAT5B	R&D systems	AF1584	8 papers incluidng PMID: 38618957, 29105654, 24836440	https://www.rndsystems.com/products/human-mouse-stat5b-antibody_af1584#product-citations
STAT5B	ThermoFisher scientific	13-5300	15 papers incluidng PMID: 27077371	https://www.thermofisher.com/antibody/product/STAT5-beta-Antibody-clone-ST5b-10G1-Monoclonal/13-5300
NFIB	Sigma-Aldrich	HPA003956	32 papers including PMID: 37591874, 37633334, 37037903	https://www.sigmaaldrich.com/US/en/product/sigma/hpa003956?srsltid=AfmBOooaUKH1bXAvlPi-jksk2VG5e6iWol5x_-SMqBCCcS4JwcQrs9UE
H3K27ac	Abcam	ab4729	2188 papers including PMID: 38117877, 38102116, 37591874	https://www.abcam.com/en-us/products/primary-antibodies/histone-h3-acetyl-k27-antibody-chip-grade-ab4729?srsltid=AfmBOorTx9dWiRN-bIeEz-TrgHZ2SIta8_PlGpgw0pY5uweIoRBJHS-F
RNA polymerase II	Abcam	ab5408	362 papers including PMID: 38081811, 37591874, 37414850	https://www.abcam.com/en-us/products/primary-antibodies/rna-polymerase-ii-ctd-repeat-ysptsps-phospho-s5-antibody-4h8-chip-grade-ab5408?srsltid=AfmBOopYCMlYl_gz_MC854PirpOHRLuXvV9XCtKJ8PnIRq19fHU6Z2SH

## Sheet: ChIP-seq data correlation
	pearson	spearman
WT_p13_H3K27ac	0.99	0.98
WT_p13_NFIB	0.85	0.94
WT_p13_STAT5A	0.96	0.97
WT_p13_STAT5B	0.99	0.98
Y665F_p13_H3K27ac	0.98	0.98
Y665F_p13_PolII	0.97	0.99
Y665F_p13_STAT5A	0.98	0.97
Y665F_p13_STAT5B	0.97	0.96
WT_p18_H3K27ac	0.97	0.96
WT_p18_NFIB	0.99	0.94
WT_p18_PolII	0.94	0.92
WT_p18_STAT5A	0.87	0.79
WT_p18_STAT5B	0.99	0.98
Y665F_p18_H3K27ac	0.98	0.98
Y665F_p18_NFIB	0.99	0.96
Y665F_p18_PolII	0.97	0.99
Y665F_p18_STAT5A	0.94	0.97
Y665F_p18_STAT5B	0.93	0.97
Y665H_p18_H3K27ac	0.98	0.96
Y665H_p18_NFIB	0.99	0.97
Y665H_p18_PolII	0.98	0.95
Y665H_p18_STAT5B	0.95	0.94
WT_L10_H3K27ac	0.92	0.93
WT_L10_PolII	0.92	0.88
WT_L10_STAT5A	0.94	0.85
WT_L10_STAT5B	0.97	0.97
Y665H_L10_H3K27ac	0.99	0.98
Y665H_L10_PolII	0.89	0.98
Y665H_L10_STAT5A	0.98	0.93
Y665H_L10_STAT5B	0.98	0.98
p13_Input	0.78	0.71
L1_Input	0.72	0.68
L10_Input	0.66	0.57
