# Supplementary material for: Disease-Associated Mutations of the STAT5B SH2 Domain Regulate Cytokine-Driven Enhancer Function and Mammary Development
Source: J Mammary Gland Biol Neoplasia. 2025 Mar 31;30(1):7. doi: 10.1007/s10911-025-09582-8 (PMC11958444; doi:10.1007/s10911-025-09582-8)
Supplement: Supplementary file 3 — Supplementary Material 3 [file 10911_2025_9582_MOESM3_ESM.xlsx]

## Sheet: WT vs Y665H
Gene	Fold Change	pvalue	padj	title	ranked_score			GO	Description	LogP_Y665H.up	LogP_Y665H.down	Enrichment	Z-score
Lars2	0.00571134	2.36809e-28	4.11653e-26	leucyl-tRNA synthetase 2, mitochondrial [Source:HGNC Symbol;Acc:HGNC:17095]	4.8912			GO:0015849	organic acid transport	2.20201	7.14552	2.9	4.5
Rn45s	0.0124983	0.000562825	0.00258318					GO:0030001	metal ion transport	2.266	8.14503	1.9	3
Drd4	0.0251005	9.45496e-30	1.85629e-27	dopamine receptor D4 [Source:HGNC Symbol;Acc:HGNC:3025]	2.68508			GO:0046903	secretion	5.21967	6.11408	2.5	4.6
Wap	0.0272606	1.19481e-07	1.33193e-06					GO:0006753	nucleoside phosphate metabolic process	0	10.2383	4.3	10
Atp2b2	0.0346417	2.44209e-24	2.84991e-22	ATPase plasma membrane Ca2+ transporting 2 [Source:HGNC Symbol;Acc:HGNC:815]	1.01272			WP336	Fatty acid biosynthesis	0	8.15489	21	13
Vmn2r9	0.0402761	1.68176e-06	1.49204e-05					GO:0007423	sensory organ development	11.2452	0	4.3	11
Rgs8	0.0492156	3.85555e-15	1.46898e-13	regulator of G protein signaling 8 [Source:HGNC Symbol;Acc:HGNC:16810]	1.2391			GO:0098609	cell-cell adhesion	11.276	0	4.9	11
Lao1	0.0495899	2.25236e-21	1.84252e-19					GO:0048729	tissue morphogenesis	11.7887	0	4.3	11
Slc5a12	0.05072	9.27394e-07	8.64118e-06	solute carrier family 5 member 12 [Source:HGNC Symbol;Acc:HGNC:28750]	1.55714			GO:0007610	behavior	12.6242	0	3.3	8.2
Fabp3	0.0605849	7.97171e-21	6.15888e-19	fatty acid binding protein 3 [Source:HGNC Symbol;Acc:HGNC:3557]	3.50686			GO:0035239	tube morphogenesis	16.6227	0	4.8	13
Tchh	0.0619106	1.24352e-27	2.03449e-25	trichohyalin [Source:HGNC Symbol;Acc:HGNC:11791]	3.60814			GO:0050678	regulation of epithelial cell proliferation	14.3196	0	5.5	12
Gzma	0.0651408	2.28861e-36	6.82006e-34	granzyme A [Source:HGNC Symbol;Acc:HGNC:4708]	2.79949			GO:0048858	cell projection morphogenesis	19.1459	0	5.8	14
Glycam1	0.0671215	0.000122357	0.000681994	glycosylation dependent cell adhesion molecule 1 (pseudogene) [Source:HGNC Symbol;Acc:HGNC:18023]	2.69311			GO:0007167	enzyme-linked receptor protein signaling pathway	9.97228	0	4.3	11
Slc9a4	0.0682267	9.67681e-63	2.01858e-59	solute carrier family 9 member A4 [Source:HGNC Symbol;Acc:HGNC:11077]	2.12401			GO:0043408	regulation of MAPK cascade	8.1138	0	3.6	9.2
Gzmb	0.0723007	1.17427e-22	1.10092e-20	granzyme B [Source:HGNC Symbol;Acc:HGNC:4709]	4.16915			mmu05224	Breast cancer - Mus musculus (house mouse)	8.22723	0	7.9	11
Smyd1	0.0751253	4.2469e-07	4.23513e-06	SET and MYND domain containing 1 [Source:HGNC Symbol;Acc:HGNC:20986]	1.02552			GO:0060322	head development	8.49931	0	3.2	7.6
Gldc	0.0764725	1.41608e-28	2.56865e-26	glycine decarboxylase [Source:HGNC Symbol;Acc:HGNC:4313]	3.50887			GO:0040017	positive regulation of locomotion	8.57588	0	3.6	8.4
Spp1	0.0810782	8.65436e-06	6.4475e-05	secreted phosphoprotein 1 [Source:HGNC Symbol;Acc:HGNC:11255]	0.792911			GO:0030855	epithelial cell differentiation	8.51767	0	3.5	8.1
Atp13a4	0.0839028	1.93382e-94	1.61358e-90	ATPase 13A4 [Source:HGNC Symbol;Acc:HGNC:25422]	3.60564			GO:0034330	cell junction organization	9.27173	0	3.8	8.4
Trim55	0.0851298	7.8085e-16	3.22545e-14	tripartite motif containing 55 [Source:HGNC Symbol;Acc:HGNC:14215]	3.94797			GO:0010817	regulation of hormone levels	9.95054	0	3.7	8.6
Xcl1	0.0855684	2.29489e-07	2.41166e-06	X-C motif chemokine ligand 1 [Source:HGNC Symbol;Acc:HGNC:10645]	3.09846
Tll2	0.0923909	2.87848e-08	3.64186e-07	tolloid like 2 [Source:HGNC Symbol;Acc:HGNC:11844]	1.28512
Lrrc26	0.0926842	7.21697e-19	4.42782e-17	leucine rich repeat containing 26 [Source:HGNC Symbol;Acc:HGNC:31409]	3.8885
Lalba	0.0942292	1.89869e-63	4.52648e-60	lactalbumin alpha [Source:HGNC Symbol;Acc:HGNC:6480]	0.321503
Wfdc3	0.094562	6.37598e-22	5.68997e-20	WAP four-disulfide core domain 3 [Source:HGNC Symbol;Acc:HGNC:15957]	1.94226
Csn1s2b	0.103653	1.11345e-10	2.17325e-09
Sgk2	0.103845	7.03509e-09	1.00258e-07	serum/glucocorticoid regulated kinase 2 [Source:HGNC Symbol;Acc:HGNC:13900]	0.947259
Casq1	0.1095	0.00234958	0.00891739	calsequestrin 1 [Source:HGNC Symbol;Acc:HGNC:1512]	0.963184
Sftpd	0.109672	1.14734e-13	3.65397e-12	surfactant protein D [Source:HGNC Symbol;Acc:HGNC:10803]	2.28758
Mapk4	0.111701	4.07398e-18	2.2738e-16	mitogen-activated protein kinase 4 [Source:HGNC Symbol;Acc:HGNC:6878]	2.7546
Slc34a2	0.111887	2.73611e-49	3.04401e-46	solute carrier family 34 member 2 [Source:HGNC Symbol;Acc:HGNC:11020]	1.56888
Cnga4	0.112328	1.13893e-16	5.27958e-15	cyclic nucleotide gated channel subunit alpha 4 [Source:HGNC Symbol;Acc:HGNC:2152]	3.14968
Tmprss4	0.114533	1.79968e-47	1.76665e-44	transmembrane serine protease 4 [Source:HGNC Symbol;Acc:HGNC:11878]	3.32677
Myh2	0.118832	0.0105615	0.0319293	myosin heavy chain 2 [Source:HGNC Symbol;Acc:HGNC:7572]	0.676226
Tcap	0.119463	0.0102591	0.0312073	titin-cap [Source:HGNC Symbol;Acc:HGNC:11610]	0.986905
Apln	0.122503	1.5508e-47	1.61749e-44	apelin [Source:HGNC Symbol;Acc:HGNC:16665]	1.98155
Fhad1	0.122929	3.17903e-08	3.98885e-07	forkhead associated phosphopeptide binding domain 1 [Source:HGNC Symbol;Acc:HGNC:29408]	2.25476
Cidea	0.126591	7.66507e-58	1.42127e-54	cell death inducing DFFA like effector a [Source:HGNC Symbol;Acc:HGNC:1976]	0.720021
Sectm1a	0.127675	6.79165e-10	1.16604e-08
Txk	0.130965	1.47293e-05	0.000103366	TXK tyrosine kinase [Source:HGNC Symbol;Acc:HGNC:12434]	1.1779
Adamts13	0.131187	0.00299088	0.0109456	ADAM metallopeptidase with thrombospondin type 1 motif 13 [Source:HGNC Symbol;Acc:HGNC:1366]	3.41027
Klrc1	0.131564	5.539e-07	5.42458e-06	killer cell lectin like receptor C1 [Source:HGNC Symbol;Acc:HGNC:6374]	3.07646
Fbxo40	0.135149	0.000122545	0.000682585	F-box protein 40 [Source:HGNC Symbol;Acc:HGNC:29816]	1.0301
Abcg2	0.136379	1.5593e-54	2.16846e-51	ATP binding cassette subfamily G member 2 (Junior blood group) [Source:HGNC Symbol;Acc:HGNC:74]	3.79945
Gjb1	0.136612	1.28356e-08	1.74715e-07	gap junction protein beta 1 [Source:HGNC Symbol;Acc:HGNC:4283]	1.41293
Csn1s1	0.137855	7.178e-12	1.72107e-10	casein alpha s1 [Source:HGNC Symbol;Acc:HGNC:2445]	3.27565
Sypl2	0.138023	1.9859e-05	0.000135268	synaptophysin like 2 [Source:HGNC Symbol;Acc:HGNC:27638]	0.949945
Aqp3	0.138882	8.31008e-07	7.82611e-06	aquaporin 3 (Gill blood group) [Source:HGNC Symbol;Acc:HGNC:636]	1.68225
B4galt1	0.142755	7.84601e-70	2.61868e-66	beta-1,4-galactosyltransferase 1 [Source:HGNC Symbol;Acc:HGNC:924]	2.75625
Slc30a2	0.145559	8.22868e-28	1.35961e-25	solute carrier family 30 member 2 [Source:HGNC Symbol;Acc:HGNC:11013]	3.73542
Scn4a	0.14609	9.3132e-05	0.000534085	sodium voltage-gated channel alpha subunit 4 [Source:HGNC Symbol;Acc:HGNC:10591]	0.908628
G0s2	0.146308	1.07405e-43	6.6384e-41	G0/G1 switch 2 [Source:HGNC Symbol;Acc:HGNC:30229]	2.26129
Thrsp	0.146953	4.77369e-151	7.96634e-147	thyroid hormone responsive [Source:HGNC Symbol;Acc:HGNC:11800]	2.32749
Myoz3	0.147602	0.00280224	0.0103762	myozenin 3 [Source:HGNC Symbol;Acc:HGNC:18565]	0.803954
Gnmt	0.153294	5.93997e-15	2.21264e-13	glycine N-methyltransferase [Source:HGNC Symbol;Acc:HGNC:4415]	1.99258
Orm2	0.154547	0.000206397	0.00108177	orosomucoid 2 [Source:HGNC Symbol;Acc:HGNC:8499]	2.70061
Lmod2	0.155258	0.0014585	0.00590764	leiomodin 2 [Source:HGNC Symbol;Acc:HGNC:6648]	0.930069
Acot3	0.155345	5.69379e-05	0.000345605	acyl-CoA thioesterase 1 [Source:HGNC Symbol;Acc:HGNC:33128]	1.13948
Scamp3	0.155556	1.89906e-06	1.66447e-05	secretory carrier membrane protein 3 [Source:HGNC Symbol;Acc:HGNC:10565]	1.82895
Csn2	0.157925	1.24777e-11	2.84076e-10	casein beta [Source:HGNC Symbol;Acc:HGNC:2447]	3.15888
Lpo	0.158122	2.08062e-09	3.28179e-08	lactoperoxidase [Source:HGNC Symbol;Acc:HGNC:6678]	1.30045
Csn1s2a	0.158603	7.85413e-05	0.000458767	casein alpha s2 like A, pseudogene [Source:HGNC Symbol;Acc:HGNC:20230]	2.71075
Gsdmc	0.158709	8.12168e-15	2.98534e-13	gasdermin C [Source:HGNC Symbol;Acc:HGNC:7151]	2.07342
Gimap7	0.161185	8.42895e-05	0.00048892	GTPase, IMAP family member 7 [Source:HGNC Symbol;Acc:HGNC:22404]	1.71615
Csn3	0.161403	1.31992e-08	1.79225e-07	casein kappa [Source:HGNC Symbol;Acc:HGNC:2446]	2.40199
Cacna1s	0.161576	0.0103312	0.0313637	calcium voltage-gated channel subunit alpha1 S [Source:HGNC Symbol;Acc:HGNC:1397]	0.891391
Fam46c	0.16215	3.59702e-40	1.36425e-37	terminal nucleotidyltransferase 5C [Source:HGNC Symbol;Acc:HGNC:24712]	3.19705
Smpx	0.162804	2.80639e-05	0.000183875	small muscle protein X-linked [Source:HGNC Symbol;Acc:HGNC:11122]	0.948075
Fitm1	0.162844	0.00707755	0.0227748	fat storage inducing transmembrane protein 1 [Source:HGNC Symbol;Acc:HGNC:33714]	0.781589
Nmrk2	0.164074	0.00167018	0.00665679	nicotinamide riboside kinase 2 [Source:HGNC Symbol;Acc:HGNC:17871]	1.3024
Nanp	0.165078	0.00617004	0.0203369	N-acetylneuraminic acid phosphatase [Source:HGNC Symbol;Acc:HGNC:16140]	3.19314
Susd3	0.167072	9.59189e-17	4.55708e-15	sushi domain containing 3 [Source:HGNC Symbol;Acc:HGNC:28391]	2.01971
Atp2c2	0.167423	5.13149e-44	3.42537e-41	ATPase secretory pathway Ca2+ transporting 2 [Source:HGNC Symbol;Acc:HGNC:29103]	1.19076
Actn2	0.169193	0.00378121	0.0133773	actinin alpha 2 [Source:HGNC Symbol;Acc:HGNC:164]	0.528528
Chrdl2	0.16961	7.09658e-32	1.64483e-29	chordin like 2 [Source:HGNC Symbol;Acc:HGNC:24168]	2.00816
Fcamr	0.170103	4.44528e-13	1.29748e-11	Fc alpha and mu receptor [Source:HGNC Symbol;Acc:HGNC:24692]	2.92284
Il18rap	0.170677	1.72892e-23	1.80326e-21	interleukin 18 receptor accessory protein [Source:HGNC Symbol;Acc:HGNC:5989]	2.01553
Gjb6	0.170693	3.83625e-11	8.10372e-10	gap junction protein beta 6 [Source:HGNC Symbol;Acc:HGNC:4288]	1.17358
Cel	0.172645	5.40441e-47	5.01048e-44	carboxyl ester lipase [Source:HGNC Symbol;Acc:HGNC:1848]	2.01724
Ccdc74a	0.17278	6.13227e-16	2.56479e-14	coiled-coil domain containing 74B [Source:HGNC Symbol;Acc:HGNC:25267]	1.54918
Ccl28	0.174196	0.0106641	0.0321754	C-C motif chemokine ligand 28 [Source:HGNC Symbol;Acc:HGNC:17700]	0.950245
Ckmt2	0.176015	0.00076584	0.00337479	creatine kinase, mitochondrial 2 [Source:HGNC Symbol;Acc:HGNC:1996]	0.723044
Pygm	0.176767	0.00405918	0.014231	glycogen phosphorylase, muscle associated [Source:HGNC Symbol;Acc:HGNC:9726]	0.892806
Olah	0.177917	4.49186e-25	5.51178e-23	oleoyl-ACP hydrolase [Source:HGNC Symbol;Acc:HGNC:25625]	3.00013
Cd7	0.177993	5.21685e-11	1.08688e-09	CD7 molecule [Source:HGNC Symbol;Acc:HGNC:1695]	2.81829
Hephl1	0.178782	2.13195e-41	1.04641e-38	hephaestin like 1 [Source:HGNC Symbol;Acc:HGNC:30477]	2.54485
Kcnk6	0.178987	1.56327e-42	8.41544e-40	potassium two pore domain channel subfamily K member 6 [Source:HGNC Symbol;Acc:HGNC:6281]	2.07696
Neb	0.18046	0.00318171	0.0115176	nebulin [Source:HGNC Symbol;Acc:HGNC:7720]	0.876638
Atp12a	0.18114	3.77286e-31	8.39486e-29	ATPase H+/K+ transporting non-gastric alpha2 subunit [Source:HGNC Symbol;Acc:HGNC:13816]	2.61547
Cml3	0.182942	5.98012e-06	4.61592e-05	N-acetyltransferase 8 (putative) [Source:HGNC Symbol;Acc:HGNC:18069]	2.04147
Themis3	0.185173	9.96723e-07	9.23047e-06	thymocyte selection associated family member 3, pseudogene [Source:HGNC Symbol;Acc:HGNC:49196]	2.80847
Ppp1r14c	0.185417	0.000239655	0.00123095	protein phosphatase 1 regulatory inhibitor subunit 14C [Source:HGNC Symbol;Acc:HGNC:14952]	0.917377
Asb5	0.192887	4.49751e-05	0.000280787	ankyrin repeat and SOCS box containing 5 [Source:HGNC Symbol;Acc:HGNC:17180]	1.27893
Tmem52	0.195011	0.0111176	0.0332075	transmembrane protein 52 [Source:HGNC Symbol;Acc:HGNC:27916]	0.6382
Trim72	0.195336	3.68003e-07	3.71971e-06	tripartite motif containing 72 [Source:HGNC Symbol;Acc:HGNC:32671]	1.22894
Sult1d1	0.196286	4.91847e-14	1.63831e-12	sulfotransferase family 1D member 1, pseudogene [Source:HGNC Symbol;Acc:HGNC:30659]	1.53019
Cilp	0.196402	2.64283e-42	1.37823e-39	cartilage intermediate layer protein [Source:HGNC Symbol;Acc:HGNC:1980]	2.85838
Apobec2	0.196723	0.0137948	0.0397046	apolipoprotein B mRNA editing enzyme catalytic subunit 2 [Source:HGNC Symbol;Acc:HGNC:605]	0.749561
Ncr1	0.196931	5.44455e-08	6.56493e-07	natural cytotoxicity triggering receptor 1 [Source:HGNC Symbol;Acc:HGNC:6731]	1.85692
Rgs16	0.1991	4.57948e-33	1.15791e-30	regulator of G protein signaling 16 [Source:HGNC Symbol;Acc:HGNC:9997]	1.30412
Ano4	0.199758	2.68824e-49	3.04401e-46	anoctamin 4 [Source:HGNC Symbol;Acc:HGNC:23837]	2.12827
Saa2	0.200641	0.0124212	0.036404	serum amyloid A2 [Source:HGNC Symbol;Acc:HGNC:10514]	-0.137941
Slc9a2	0.201288	8.21746e-14	2.65762e-12	solute carrier family 9 member A2 [Source:HGNC Symbol;Acc:HGNC:11072]	1.29784
Pigr	0.205158	1.49022e-43	8.88169e-41	polymeric immunoglobulin receptor [Source:HGNC Symbol;Acc:HGNC:8968]	2.85485
Fasn	0.206065	7.56011e-52	9.70485e-49	fatty acid synthase [Source:HGNC Symbol;Acc:HGNC:3594]	3.2177
Ramp1	0.207805	1.57289e-39	5.83298e-37	receptor activity modifying protein 1 [Source:HGNC Symbol;Acc:HGNC:9843]	2.52101
Calml3	0.211542	1.54603e-14	5.47841e-13	calmodulin like 3 [Source:HGNC Symbol;Acc:HGNC:1452]	1.05681
Fam20c	0.211838	1.01109e-33	2.63642e-31	FAM20C golgi associated secretory pathway kinase [Source:HGNC Symbol;Acc:HGNC:22140]	2.49721
Ace2	0.212035	3.82313e-07	3.84571e-06	angiotensin converting enzyme 2 [Source:HGNC Symbol;Acc:HGNC:13557]	1.92617
Mettl21b	0.212758	7.13939e-06	5.41309e-05	EEF1A lysine methyltransferase 3 [Source:HGNC Symbol;Acc:HGNC:24936]	1.45464
Fkbp11	0.213716	2.7722e-34	7.58401e-32	FKBP prolyl isomerase 11 [Source:HGNC Symbol;Acc:HGNC:18624]	1.40825
Sh2d2a	0.214721	1.52041e-06	1.36119e-05	SH2 domain containing 2A [Source:HGNC Symbol;Acc:HGNC:10821]	2.50447
Panct2	0.215068	4.14829e-14	1.39009e-12
Mmp25	0.215119	0.000519941	0.00240888	matrix metallopeptidase 25 [Source:HGNC Symbol;Acc:HGNC:14246]	1.76997
Scd3	0.215549	1.45315e-05	0.000102278
Ankrd22	0.215913	2.74263e-43	1.57824e-40	ankyrin repeat domain 22 [Source:HGNC Symbol;Acc:HGNC:28321]	2.53182
Arg2	0.217985	1.25095e-36	3.7956e-34	arginase 2 [Source:HGNC Symbol;Acc:HGNC:664]	3.16733
Trim30b	0.218555	0.01579	0.0442714	tripartite motif containing 5 [Source:HGNC Symbol;Acc:HGNC:16276]	1.75607
Themis	0.21987	0.00445091	0.0154165	thymocyte selection associated [Source:HGNC Symbol;Acc:HGNC:21569]	0.663946
Ly6g6c	0.22093	0.00882858	0.0274464	lymphocyte antigen 6 family member G6C [Source:HGNC Symbol;Acc:HGNC:13936]	3.18715
Mfsd2a	0.224215	5.89678e-12	1.43868e-10	MFSD2 lysolipid transporter A, lysophospholipid [Source:HGNC Symbol;Acc:HGNC:25897]	1.97393
Klre1	0.224723	0.000772786	0.00340001
Aass	0.229018	3.92941e-46	3.2787e-43	aminoadipate-semialdehyde synthase [Source:HGNC Symbol;Acc:HGNC:17366]	2.35494
Isg20	0.23059	3.91105e-15	1.48673e-13	interferon stimulated exonuclease gene 20 [Source:HGNC Symbol;Acc:HGNC:6130]	1.4671
Xdh	0.23065	4.54382e-44	3.15947e-41	xanthine dehydrogenase [Source:HGNC Symbol;Acc:HGNC:12805]	1.7695
Acaca	0.231191	1.44717e-57	2.41504e-54	acetyl-CoA carboxylase alpha [Source:HGNC Symbol;Acc:HGNC:84]	3.12425
Fasl	0.231885	0.000731593	0.00324357	Fas ligand [Source:HGNC Symbol;Acc:HGNC:11936]	1.56286
Tc2n	0.232856	3.80527e-18	2.13813e-16	tandem C2 domains, nuclear [Source:HGNC Symbol;Acc:HGNC:19859]	1.33236
Ccdc13	0.232892	1.69599e-12	4.44311e-11	coiled-coil domain containing 13 [Source:HGNC Symbol;Acc:HGNC:26358]	1.57611
Trf	0.234272	6.7329e-66	1.87264e-62	transferrin [Source:HGNC Symbol;Acc:HGNC:11740]	1.74214
Orai1	0.234611	1.67433e-25	2.20009e-23	ORAI calcium release-activated calcium modulator 1 [Source:HGNC Symbol;Acc:HGNC:25896]	1.69439
Tmem165	0.235135	2.22375e-28	3.90631e-26	transmembrane protein 165 [Source:HGNC Symbol;Acc:HGNC:30760]	1.81368
Rpph1	0.238655	2.97341e-06	2.47482e-05	ribonuclease P RNA component H1 [Source:HGNC Symbol;Acc:HGNC:19273]	1.96173
Eno3	0.239301	0.00241235	0.00910593	enolase 3 [Source:HGNC Symbol;Acc:HGNC:3354]	0.899831
Aqp9	0.239898	0.00198351	0.00773565	aquaporin 9 [Source:HGNC Symbol;Acc:HGNC:643]	0.762917
Cd8b1	0.24156	0.00124686	0.00516063	CD8 subunit beta [Source:HGNC Symbol;Acc:HGNC:1707]	1.18509
Il18r1	0.241965	5.80517e-08	6.95954e-07	interleukin 18 receptor 1 [Source:HGNC Symbol;Acc:HGNC:5988]	2.40261
Scd1	0.242882	1.54838e-22	1.43552e-20
Onecut2	0.242992	0.0133693	0.0386869	one cut homeobox 2 [Source:HGNC Symbol;Acc:HGNC:8139]	1.42463
Tmem144	0.243721	4.44697e-14	1.48422e-12	transmembrane protein 144 [Source:HGNC Symbol;Acc:HGNC:25633]	2.16365
Gadd45g	0.243944	7.81211e-19	4.75798e-17	growth arrest and DNA damage inducible gamma [Source:HGNC Symbol;Acc:HGNC:4097]	2.20609
Gimap3	0.244142	4.62012e-08	5.64425e-07
Fam110a	0.245191	8.63654e-22	7.54589e-20	family with sequence similarity 110 member A [Source:HGNC Symbol;Acc:HGNC:16188]	1.66289
Axin2	0.246402	3.34407e-40	1.29781e-37	axin 2 [Source:HGNC Symbol;Acc:HGNC:904]	3.0163
Aspg	0.246932	8.15982e-11	1.63471e-09	asparaginase [Source:HGNC Symbol;Acc:HGNC:20123]	1.91298
Rbfox1	0.247166	0.00651562	0.0212535	RNA binding fox-1 homolog 1 [Source:HGNC Symbol;Acc:HGNC:18222]	0.915077
Slc16a12	0.248548	2.13905e-31	4.82384e-29	solute carrier family 16 member 12 [Source:HGNC Symbol;Acc:HGNC:23094]	2.38275
Snord49b	0.249102	0.000159126	0.000859105	small nucleolar RNA, C/D box 49B [Source:HGNC Symbol;Acc:HGNC:32721]	2.00547
Olfr1396	0.250816	0.00444845	0.0154112	olfactory receptor family 2 subfamily V member 2 [Source:HGNC Symbol;Acc:HGNC:15341]	0.734431
Mug1	0.253054	0.0176468	0.0484996	PZP alpha-2-macroglobulin like [Source:HGNC Symbol;Acc:HGNC:9750]	1.01932
Sowahb	0.25326	7.28307e-30	1.46434e-27	sosondowah ankyrin repeat domain family member B [Source:HGNC Symbol;Acc:HGNC:32958]	2.0853
Guca1a	0.254013	0.00179636	0.00708321	guanylate cyclase activator 1A [Source:HGNC Symbol;Acc:HGNC:4678]	1.50057
Cmya5	0.254269	0.0121232	0.0356811	cardiomyopathy associated 5 [Source:HGNC Symbol;Acc:HGNC:14305]	0.830459
Vstm5	0.254563	3.30152e-14	1.1244e-12	V-set and transmembrane domain containing 5 [Source:HGNC Symbol;Acc:HGNC:34443]	1.85184
Obscn	0.255849	0.0154793	0.0435759	obscurin, cytoskeletal calmodulin and titin-interacting RhoGEF [Source:HGNC Symbol;Acc:HGNC:15719]	0.783797
Psg25	0.257198	0.000502166	0.00233626	CEA cell adhesion molecule 7 [Source:HGNC Symbol;Acc:HGNC:1819]	1.39252
Folr1	0.257274	5.19339e-57	7.87885e-54	folate receptor alpha [Source:HGNC Symbol;Acc:HGNC:3791]	1.83904
Hrc	0.25964	0.000568499	0.00260349	histidine rich calcium binding protein [Source:HGNC Symbol;Acc:HGNC:5178]	0.825433
Scel	0.259977	0.000924089	0.00396432	sciellin [Source:HGNC Symbol;Acc:HGNC:10573]	1.25463
Slc28a3	0.261007	2.69348e-22	2.45622e-20	solute carrier family 28 member 3 [Source:HGNC Symbol;Acc:HGNC:16484]	1.82116
Ccdc64b	0.262467	1.91185e-25	2.49257e-23	BICD family like cargo adaptor 2 [Source:HGNC Symbol;Acc:HGNC:33584]	2.30095
Mpc1	0.263303	2.93189e-37	9.4091e-35	mitochondrial pyruvate carrier 1 [Source:HGNC Symbol;Acc:HGNC:21606]	2.73232
Fam160a2	0.266515	2.11863e-26	3.02185e-24	FHF complex subunit HOOK interacting protein 1B [Source:HGNC Symbol;Acc:HGNC:25378]	2.23758
Stkld1	0.267483	9.16426e-14	2.94669e-12	serine/threonine kinase like domain containing 1 [Source:HGNC Symbol;Acc:HGNC:28669]	1.58746
Cd3g	0.267518	6.55369e-05	0.000390321	CD3 gamma subunit of T-cell receptor complex [Source:HGNC Symbol;Acc:HGNC:1675]	1.2757
Scand1	0.267934	0.0131824	0.0382256	SCAN domain containing 1 [Source:HGNC Symbol;Acc:HGNC:10566]	1.25124
Stx19	0.26832	1.26146e-27	2.04381e-25	syntaxin 19 [Source:HGNC Symbol;Acc:HGNC:19300]	2.73405
Btn1a1	0.268413	1.95872e-40	8.17179e-38	butyrophilin subfamily 1 member A1 [Source:HGNC Symbol;Acc:HGNC:1135]	0.878827
Grin1os	0.268661	0.00847211	0.0264811
Wfdc1	0.269354	0.0015406	0.00619805	WAP four-disulfide core domain 1 [Source:HGNC Symbol;Acc:HGNC:15466]	1.59982
Tbc1d10c	0.270455	2.3076e-07	2.42226e-06	TBC1 domain family member 10C [Source:HGNC Symbol;Acc:HGNC:24702]	2.3517
Ttc25	0.27074	3.02047e-16	1.30584e-14	outer dynein arm docking complex subunit 4 [Source:HGNC Symbol;Acc:HGNC:25280]	1.9789
Pik3c2g	0.27314	0.00529298	0.0178551	phosphatidylinositol-4-phosphate 3-kinase catalytic subunit type 2 gamma [Source:HGNC Symbol;Acc:HGNC:8973]	0.754551
Mocs1	0.273734	2.75227e-20	2.02334e-18	molybdenum cofactor synthesis 1 [Source:HGNC Symbol;Acc:HGNC:7190]	2.16682
Myom1	0.275492	0.000793731	0.0034775	myomesin 1 [Source:HGNC Symbol;Acc:HGNC:7613]	0.936353
Kcnj15	0.275551	1.89866e-05	0.000129856	potassium inwardly rectifying channel subfamily J member 15 [Source:HGNC Symbol;Acc:HGNC:6261]	2.62832
Lmod3	0.275983	0.0150738	0.0426143	leiomodin 3 [Source:HGNC Symbol;Acc:HGNC:6649]	0.617516
Zpbp2	0.27631	0.0155049	0.0436226	zona pellucida binding protein 2 [Source:HGNC Symbol;Acc:HGNC:20678]	0.977829
Klra7	0.276784	0.00606104	0.020033
Clnk	0.276837	0.00950849	0.0292493	cytokine dependent hematopoietic cell linker [Source:HGNC Symbol;Acc:HGNC:17438]	0.749961
Il15	0.27695	1.54117e-20	1.15851e-18	interleukin 15 [Source:HGNC Symbol;Acc:HGNC:5977]	1.47786
Rnase1	0.277798	0.00465173	0.0160157	ribonuclease A family member 1, pancreatic [Source:HGNC Symbol;Acc:HGNC:10044]	1.14904
Samd3	0.279019	0.00211407	0.00816272	sterile alpha motif domain containing 3 [Source:HGNC Symbol;Acc:HGNC:21574]	0.746326
Amica1	0.279926	5.25111e-05	0.000322053	junction adhesion molecule like [Source:HGNC Symbol;Acc:HGNC:19084]	1.4939
Srp54a	0.280078	3.2013e-07	3.2595e-06	signal recognition particle 54 [Source:HGNC Symbol;Acc:HGNC:11301]	1.20498
Plk5	0.28118	0.015845	0.0444034	polo like kinase 5 (inactive) [Source:HGNC Symbol;Acc:HGNC:27001]	2.21162
Wfdc18	0.282057	3.07667e-30	6.33869e-28
Lgi3	0.282154	0.0047382	0.0162736	leucine rich repeat LGI family member 3 [Source:HGNC Symbol;Acc:HGNC:18711]	1.15234
St6gal1	0.283407	2.89749e-42	1.46525e-39	ST6 beta-galactoside alpha-2,6-sialyltransferase 1 [Source:HGNC Symbol;Acc:HGNC:10860]	2.5385
Klrd1	0.283608	5.81326e-05	0.000352002	killer cell lectin like receptor D1 [Source:HGNC Symbol;Acc:HGNC:6378]	0.837959
Clcn1	0.283638	0.00529077	0.0178549	chloride voltage-gated channel 1 [Source:HGNC Symbol;Acc:HGNC:2019]	0.624001
Pglyrp2	0.284058	0.0019125	0.00748669	peptidoglycan recognition protein 2 [Source:HGNC Symbol;Acc:HGNC:30013]	0.929859
Klrb1c	0.284959	1.84666e-05	0.000126715
Gucy2g	0.285011	0.0130138	0.037855	guanylate cyclase 2G, pseudogene [Source:HGNC Symbol;Acc:HGNC:31863]	1.61341
Mt2	0.285846	0.013565	0.0391581	metallothionein 2A [Source:HGNC Symbol;Acc:HGNC:7406]	0.36444
Endog	0.286308	0.000807721	0.00353045	endonuclease G [Source:HGNC Symbol;Acc:HGNC:3346]	0.982963
Lrp1b	0.287196	0.00527313	0.0178067	LDL receptor related protein 1B [Source:HGNC Symbol;Acc:HGNC:6693]	0.731281
Arfgap3	0.287408	1.27657e-37	4.26067e-35	ADP ribosylation factor GTPase activating protein 3 [Source:HGNC Symbol;Acc:HGNC:661]	1.93223
Gmppb	0.28844	1.07343e-32	2.55907e-30	GDP-mannose pyrophosphorylase B [Source:HGNC Symbol;Acc:HGNC:22932]	1.87597
Rpl3l	0.288605	0.0157016	0.0440679	ribosomal protein L3 like [Source:HGNC Symbol;Acc:HGNC:10351]	0.66937
Synpo2l	0.290367	0.0107859	0.0324607	synaptopodin 2 like [Source:HGNC Symbol;Acc:HGNC:23532]	1.00205
Dab2	0.290774	1.24898e-36	3.7956e-34	DAB adaptor protein 2 [Source:HGNC Symbol;Acc:HGNC:2662]	2.16045
Gnb4	0.290795	2.52897e-73	1.05508e-69	G protein subunit beta 4 [Source:HGNC Symbol;Acc:HGNC:20731]	2.74564
Ccl5	0.290907	1.49247e-05	0.000104561	C-C motif chemokine ligand 5 [Source:HGNC Symbol;Acc:HGNC:10632]	2.43049
Tgm1	0.292472	2.65408e-29	5.09095e-27	transglutaminase 1 [Source:HGNC Symbol;Acc:HGNC:11777]	1.24635
Orm1	0.293024	1.22771e-32	2.88563e-30
Abra	0.293107	0.0011147	0.00467625	actin binding Rho activating protein [Source:HGNC Symbol;Acc:HGNC:30655]	1.30228
Ubash3a	0.294464	0.0168684	0.0467523	ubiquitin associated and SH3 domain containing A [Source:HGNC Symbol;Acc:HGNC:12462]	1.16768
Ceacam10	0.294736	5.56386e-15	2.09121e-13
Cd8a	0.295197	7.34734e-06	5.54905e-05	CD8 subunit alpha [Source:HGNC Symbol;Acc:HGNC:1706]	2.21421
Nfasc	0.295557	1.88011e-08	2.47376e-07	neurofascin [Source:HGNC Symbol;Acc:HGNC:29866]	2.11184
Btg3	0.296215	5.15232e-06	4.04811e-05	BTG anti-proliferation factor 3 [Source:HGNC Symbol;Acc:HGNC:1132]	1.97821
Zdhhc12	0.296668	3.51394e-15	1.36057e-13	zinc finger DHHC-type palmitoyltransferase 12 [Source:HGNC Symbol;Acc:HGNC:19159]	2.43762
Il2rb	0.29736	4.08654e-09	6.07268e-08	interleukin 2 receptor subunit beta [Source:HGNC Symbol;Acc:HGNC:6009]	2.15316
Catsperb	0.297639	0.0104266	0.0315903	cation channel sperm associated auxiliary subunit beta [Source:HGNC Symbol;Acc:HGNC:20500]	0.649108
Sec61g	0.299621	5.98983e-19	3.74376e-17	SEC61 translocon subunit gamma [Source:HGNC Symbol;Acc:HGNC:18277]	2.05098
Slc25a45	0.300588	6.23349e-24	6.79898e-22	solute carrier family 25 member 45 [Source:HGNC Symbol;Acc:HGNC:27442]	2.69144
Grin1	0.301121	0.0166602	0.046245	glutamate ionotropic receptor NMDA type subunit 1 [Source:HGNC Symbol;Acc:HGNC:4584]	2.05507
Rab18	0.301852	1.68621e-30	3.56195e-28	RAB18, member RAS oncogene family [Source:HGNC Symbol;Acc:HGNC:14244]	1.672
Igfals	0.302084	2.77029e-37	9.06483e-35	insulin like growth factor binding protein acid labile subunit [Source:HGNC Symbol;Acc:HGNC:5468]	2.36529
Klf15	0.302194	5.11587e-13	1.4745e-11	KLF transcription factor 15 [Source:HGNC Symbol;Acc:HGNC:14536]	2.67026
Gsta2	0.302883	0.0161771	0.0451618	glutathione S-transferase alpha 2 [Source:HGNC Symbol;Acc:HGNC:4627]	0.763671
Cited4	0.303055	7.85927e-78	4.37185e-74	Cbp/p300 interacting transactivator with Glu/Asp rich carboxy-terminal domain 4 [Source:HGNC Symbol;Acc:HGNC:18696]	1.69133
Snora74a	0.303082	5.01207e-24	5.57609e-22	small nucleolar RNA, H/ACA box 74A [Source:HGNC Symbol;Acc:HGNC:10119]	2.14297
Slc7a4	0.30343	8.73407e-18	4.65668e-16	solute carrier family 7 member 4 [Source:HGNC Symbol;Acc:HGNC:11062]	2.15287
Egf	0.303576	6.08924e-05	0.000366189	epidermal growth factor [Source:HGNC Symbol;Acc:HGNC:3229]	1.66668
Xirp1	0.306486	0.0104248	0.0315903	xin actin binding repeat containing 1 [Source:HGNC Symbol;Acc:HGNC:14301]	0.584664
Sectm1b	0.306587	2.54136e-09	3.95249e-08
Apobr	0.308704	1.03635e-30	2.24606e-28	apolipoprotein B receptor [Source:HGNC Symbol;Acc:HGNC:24087]	2.64214
Tmod4	0.308843	0.000115881	0.00065056	tropomodulin 4 [Source:HGNC Symbol;Acc:HGNC:11874]	0.899215
Ms4a4b	0.309521	0.000214573	0.00111795
Rps15a-ps4	0.309725	0.00310448	0.0112748
Nkg7	0.310635	8.58045e-05	0.000495812	natural killer cell granule protein 7 [Source:HGNC Symbol;Acc:HGNC:7830]	2.20497
Lgr4	0.310777	6.18801e-24	6.79379e-22	leucine rich repeat containing G protein-coupled receptor 4 [Source:HGNC Symbol;Acc:HGNC:13299]	2.32572
Slc18a1	0.312103	4.84379e-08	5.88734e-07	solute carrier family 18 member A1 [Source:HGNC Symbol;Acc:HGNC:10934]	2.17258
Txlnb	0.312862	0.00110838	0.00465675	taxilin beta [Source:HGNC Symbol;Acc:HGNC:21617]	0.759222
Acsl4	0.313161	2.63743e-06	2.22515e-05	acyl-CoA synthetase long chain family member 4 [Source:HGNC Symbol;Acc:HGNC:3571]	2.36852
Gyk	0.313986	1.14877e-35	3.36329e-33	glycerol kinase [Source:HGNC Symbol;Acc:HGNC:4289]	1.20087
Hoga1	0.314704	5.04585e-06	3.97496e-05	4-hydroxy-2-oxoglutarate aldolase 1 [Source:HGNC Symbol;Acc:HGNC:25155]	2.61281
Kcnh7	0.31471	0.0136559	0.0393933	potassium voltage-gated channel subfamily H member 7 [Source:HGNC Symbol;Acc:HGNC:18863]	1.11866
Pdgfd	0.314761	5.91185e-38	2.01341e-35	platelet derived growth factor D [Source:HGNC Symbol;Acc:HGNC:30620]	2.61815
Tbc1d13	0.314907	1.92036e-28	3.44592e-26	TBC1 domain family member 13 [Source:HGNC Symbol;Acc:HGNC:25571]	2.60033
Slc2a1	0.316673	5.84022e-19	3.66397e-17	solute carrier family 2 member 1 [Source:HGNC Symbol;Acc:HGNC:11005]	1.81949
Lyz1	0.317161	1.77924e-05	0.000122542	lysozyme [Source:HGNC Symbol;Acc:HGNC:6740]	1.14781
Arhgap9	0.318304	3.1134e-19	2.0866e-17	Rho GTPase activating protein 9 [Source:HGNC Symbol;Acc:HGNC:14130]	2.28532
Klrb1b	0.318812	0.00141911	0.00577803
Acacb	0.319022	1.53957e-30	3.2939e-28	acetyl-CoA carboxylase beta [Source:HGNC Symbol;Acc:HGNC:85]	2.2151
Cd320	0.321275	8.11618e-23	7.82906e-21	CD320 molecule [Source:HGNC Symbol;Acc:HGNC:16692]	2.55049
Prss35	0.321425	0.000223574	0.00115905	serine protease 35 [Source:HGNC Symbol;Acc:HGNC:21387]	0.954083
Rpl36	0.322308	4.93591e-12	1.21311e-10	ribosomal protein L36 [Source:HGNC Symbol;Acc:HGNC:13631]	1.97265
Ikzf3	0.323762	8.88963e-06	6.60215e-05	IKAROS family zinc finger 3 [Source:HGNC Symbol;Acc:HGNC:13178]	1.11646
Gdap10	0.325724	2.13501e-10	3.97646e-09
Des	0.325923	0.00362728	0.0129046	desmin [Source:HGNC Symbol;Acc:HGNC:2770]	0.82078
Card14	0.326796	3.26616e-16	1.40842e-14	caspase recruitment domain family member 14 [Source:HGNC Symbol;Acc:HGNC:16446]	1.43242
Slc25a48	0.327485	0.000788526	0.00346014	solute carrier family 25 member 48 [Source:HGNC Symbol;Acc:HGNC:30451]	1.61158
P2ry10	0.328082	3.53464e-05	0.000227044	P2Y receptor family member 10 [Source:HGNC Symbol;Acc:HGNC:19906]	2.09654
Sytl3	0.328257	1.26352e-13	4.00866e-12	synaptotagmin like 3 [Source:HGNC Symbol;Acc:HGNC:15587]	2.02344
Pde6a	0.328386	0.00461472	0.0159014	phosphodiesterase 6A [Source:HGNC Symbol;Acc:HGNC:8785]	0.937537
Ttc39aos1	0.328787	2.33671e-07	2.4479e-06
P2rx3	0.329985	0.00370133	0.0131393	purinergic receptor P2X 3 [Source:HGNC Symbol;Acc:HGNC:8534]	1.24445
F2rl3	0.330282	5.55388e-05	0.000338013	F2R like thrombin or trypsin receptor 3 [Source:HGNC Symbol;Acc:HGNC:3540]	1.52361
Bhlha15	0.330627	1.32517e-15	5.39378e-14	basic helix-loop-helix family member a15 [Source:HGNC Symbol;Acc:HGNC:22265]	1.4792
BC016548	0.333732	3.49052e-18	1.9679e-16
Sdcbp2	0.333923	1.38685e-07	1.52161e-06	syndecan binding protein 2 [Source:HGNC Symbol;Acc:HGNC:15756]	1.76925
Grrp1	0.334085	8.02543e-11	1.6136e-09	family with sequence similarity 110 member D [Source:HGNC Symbol;Acc:HGNC:25860]	1.2214
Mpc2	0.334087	1.00699e-45	8.00221e-43	mitochondrial pyruvate carrier 2 [Source:HGNC Symbol;Acc:HGNC:24515]	2.49898
Fam20a	0.334797	7.76626e-27	1.18902e-24	FAM20A golgi associated secretory pathway pseudokinase [Source:HGNC Symbol;Acc:HGNC:23015]	2.15215
Lrrc10	0.335979	0.0133863	0.0387266	leucine rich repeat containing 10 [Source:HGNC Symbol;Acc:HGNC:20264]	1.53768
Esrra	0.336031	4.39299e-21	3.50767e-19	estrogen related receptor alpha [Source:HGNC Symbol;Acc:HGNC:3471]	2.11293
Fut4	0.336314	2.24499e-22	2.05849e-20	fucosyltransferase 4 [Source:HGNC Symbol;Acc:HGNC:4015]	1.38249
Cd72	0.336547	1.39524e-08	1.88533e-07	CD72 molecule [Source:HGNC Symbol;Acc:HGNC:1696]	1.96897
Rogdi	0.338311	7.43548e-23	7.21414e-21	rogdi atypical leucine zipper [Source:HGNC Symbol;Acc:HGNC:29478]	2.47493
Cytip	0.339152	2.3939e-40	9.51174e-38	cytohesin 1 interacting protein [Source:HGNC Symbol;Acc:HGNC:9506]	2.46875
Gdap1l1	0.340027	1.22386e-05	8.79993e-05	ganglioside induced differentiation associated protein 1 like 1 [Source:HGNC Symbol;Acc:HGNC:4213]	1.74081
Fbxl15	0.340697	0.00268581	0.0100069	F-box and leucine rich repeat protein 15 [Source:HGNC Symbol;Acc:HGNC:28155]	1.5374
Nrtn	0.34078	0.00400437	0.0140743	neurturin [Source:HGNC Symbol;Acc:HGNC:8007]	1.18659
Reep6	0.340975	2.06798e-15	8.17784e-14	receptor accessory protein 6 [Source:HGNC Symbol;Acc:HGNC:30078]	1.97857
Ddi1	0.341611	0.000545701	0.00251218	DNA damage inducible 1 homolog 1 [Source:HGNC Symbol;Acc:HGNC:18961]	0.678516
Ctsw	0.342133	5.30454e-11	1.10377e-09	cathepsin W [Source:HGNC Symbol;Acc:HGNC:2546]	2.10642
Klrk1	0.342381	3.68353e-06	2.99128e-05	killer cell lectin like receptor K1 [Source:HGNC Symbol;Acc:HGNC:18788]	1.20892
Plcxd2	0.342646	2.73985e-18	1.57664e-16	phosphatidylinositol specific phospholipase C X domain containing 2 [Source:HGNC Symbol;Acc:HGNC:26462]	2.43016
Amigo3	0.343028	3.85819e-12	9.63853e-11	adhesion molecule with Ig like domain 3 [Source:HGNC Symbol;Acc:HGNC:24075]	1.82159
Padi4	0.344145	0.000389025	0.00188103	peptidyl arginine deiminase 4 [Source:HGNC Symbol;Acc:HGNC:18368]	0.983152
Ssr4	0.345053	1.02096e-25	1.38519e-23	signal sequence receptor subunit 4 [Source:HGNC Symbol;Acc:HGNC:11326]	2.26945
Scn4b	0.345143	0.00124124	0.00514247	sodium voltage-gated channel beta subunit 4 [Source:HGNC Symbol;Acc:HGNC:10592]	0.671472
Cmtm6	0.345275	9.2631e-41	4.17791e-38	CKLF like MARVEL transmembrane domain containing 6 [Source:HGNC Symbol;Acc:HGNC:19177]	1.57798
Sh2d1b1	0.345548	6.17108e-05	0.000370451	SH2 domain containing 1B [Source:HGNC Symbol;Acc:HGNC:30416]	1.62602
F5	0.345566	9.03573e-10	1.50939e-08	coagulation factor V [Source:HGNC Symbol;Acc:HGNC:3542]	1.88853
Tmem198	0.346009	0.00128114	0.00528677	transmembrane protein 198 [Source:HGNC Symbol;Acc:HGNC:33704]	1.05231
Tfrc	0.346294	1.40208e-06	1.26134e-05	transferrin receptor [Source:HGNC Symbol;Acc:HGNC:11763]	1.6861
Pglyrp1	0.346963	3.15808e-05	0.000204907	peptidoglycan recognition protein 1 [Source:HGNC Symbol;Acc:HGNC:8904]	0.927064
Mfap4	0.348053	5.20036e-06	4.07626e-05	microfibril associated protein 4 [Source:HGNC Symbol;Acc:HGNC:7035]	1.49672
Mmp27	0.350497	4.73236e-06	3.74994e-05	matrix metallopeptidase 27 [Source:HGNC Symbol;Acc:HGNC:14250]	2.41195
Slc25a29	0.35054	1.78948e-06	1.57671e-05	solute carrier family 25 member 29 [Source:HGNC Symbol;Acc:HGNC:20116]	1.45389
Fn3k	0.351109	3.91146e-16	1.6737e-14	fructosamine 3 kinase [Source:HGNC Symbol;Acc:HGNC:24822]	1.64348
Acot6	0.351773	7.96376e-10	1.3465e-08	acyl-CoA thioesterase 6 [Source:HGNC Symbol;Acc:HGNC:33159]	2.17716
Opn1mw	0.351794	0.0110006	0.0329348	opsin 1, long wave sensitive [Source:HGNC Symbol;Acc:HGNC:9936]	1.39902
Awat2	0.35303	9.85313e-08	1.12855e-06	acyl-CoA wax alcohol acyltransferase 2 [Source:HGNC Symbol;Acc:HGNC:23251]	1.99273
Sec11c	0.353075	8.46668e-27	1.28447e-24	SEC11 homolog C, signal peptidase complex subunit [Source:HGNC Symbol;Acc:HGNC:23400]	2.39114
Chrnb2	0.353412	1.60944e-06	1.43704e-05	cholinergic receptor nicotinic beta 2 subunit [Source:HGNC Symbol;Acc:HGNC:1962]	2.35578
Pcx	0.353484	2.32593e-40	9.46709e-38	pyruvate carboxylase [Source:HGNC Symbol;Acc:HGNC:8636]	2.07211
Ms4a4c	0.353634	0.000100579	0.00057227
Olfr56	0.35369	0.00199522	0.00777041	olfactory receptor family 2 subfamily V member 1 [Source:HGNC Symbol;Acc:HGNC:8280]	0.919122
Ppm1j	0.354173	2.11632e-06	1.82896e-05	protein phosphatase, Mg2+/Mn2+ dependent 1J [Source:HGNC Symbol;Acc:HGNC:20785]	1.72986
Snora65	0.354592	2.95396e-06	2.46078e-05	small nucleolar RNA, H/ACA box 65 [Source:HGNC Symbol;Acc:HGNC:10222]	1.6392
Napsa	0.355267	0.000175242	0.000935963	napsin A aspartic peptidase [Source:HGNC Symbol;Acc:HGNC:13395]	1.55424
Osgin1	0.355604	3.2661e-11	6.97884e-10	oxidative stress induced growth inhibitor 1 [Source:HGNC Symbol;Acc:HGNC:30093]	1.04834
Kcnc3	0.355935	0.0146476	0.0416564	potassium voltage-gated channel subfamily C member 3 [Source:HGNC Symbol;Acc:HGNC:6235]	1.16479
Slco4c1	0.356095	0.0123482	0.0362475	solute carrier organic anion transporter family member 4C1 [Source:HGNC Symbol;Acc:HGNC:23612]	0.798721
Btn2a2	0.356478	3.03352e-14	1.0395e-12	butyrophilin subfamily 2 member A2 [Source:HGNC Symbol;Acc:HGNC:1137]	1.12966
Abhd11os	0.357581	4.06414e-07	4.07097e-06
Mon1a	0.358474	7.63262e-13	2.13355e-11	MON1 homolog A, secretory trafficking associated [Source:HGNC Symbol;Acc:HGNC:28207]	1.56551
Wfdc17	0.358595	9.30149e-08	1.06903e-06
Lrp8	0.35863	5.9789e-10	1.03395e-08	LDL receptor related protein 8 [Source:HGNC Symbol;Acc:HGNC:6700]	2.28173
Cav3	0.359606	0.0143752	0.0410495	caveolin 3 [Source:HGNC Symbol;Acc:HGNC:1529]	0.952517
Snora78	0.360133	6.71574e-06	5.12448e-05	small nucleolar RNA, H/ACA box 78 [Source:HGNC Symbol;Acc:HGNC:32664]	1.44095
Slc25a1	0.360432	3.8371e-28	6.60139e-26	solute carrier family 25 member 1 [Source:HGNC Symbol;Acc:HGNC:10979]	2.3442
Bcl2l15	0.361341	3.12145e-12	7.88059e-11	BCL2 like 15 [Source:HGNC Symbol;Acc:HGNC:33624]	0.997171
Mlf1	0.362087	0.00700847	0.0225786	myeloid leukemia factor 1 [Source:HGNC Symbol;Acc:HGNC:7125]	0.736958
Got1	0.362089	8.55267e-18	4.57458e-16	glutamic-oxaloacetic transaminase 1 [Source:HGNC Symbol;Acc:HGNC:4432]	2.33643
Elovl6	0.362126	0.00131772	0.00541496	ELOVL fatty acid elongase 6 [Source:HGNC Symbol;Acc:HGNC:15829]	1.42261
Cldn8	0.363337	9.20379e-23	8.77673e-21	claudin 8 [Source:HGNC Symbol;Acc:HGNC:2050]	2.14905
Rpl14-ps1	0.364342	3.12695e-19	2.0873e-17
Piwil4	0.364877	0.00118998	0.00495841	piwi like RNA-mediated gene silencing 4 [Source:HGNC Symbol;Acc:HGNC:18444]	1.44193
Rilp	0.3655	3.69058e-08	4.58247e-07	Rab interacting lysosomal protein [Source:HGNC Symbol;Acc:HGNC:30266]	1.6422
Shroom1	0.366302	1.33685e-18	7.88316e-17	shroom family member 1 [Source:HGNC Symbol;Acc:HGNC:24084]	1.38272
Amdhd2	0.368973	8.83077e-21	6.75999e-19	amidohydrolase domain containing 2 [Source:HGNC Symbol;Acc:HGNC:24262]	2.25063
Llgl2	0.371346	2.02965e-13	6.24922e-12	LLGL scribble cell polarity complex component 2 [Source:HGNC Symbol;Acc:HGNC:6629]	2.01745
Acly	0.371484	6.82534e-23	6.70007e-21	ATP citrate lyase [Source:HGNC Symbol;Acc:HGNC:115]	2.29366
Me1	0.372119	5.12475e-16	2.16511e-14	malic enzyme 1 [Source:HGNC Symbol;Acc:HGNC:6983]	2.08997
Abhd5	0.372495	1.0598e-26	1.5791e-24	abhydrolase domain containing 5, lysophosphatidic acid acyltransferase [Source:HGNC Symbol;Acc:HGNC:21396]	1.35026
Slc5a5	0.373662	2.09995e-09	3.30603e-08	solute carrier family 5 member 5 [Source:HGNC Symbol;Acc:HGNC:11040]	0.894538
Abcb9	0.374035	1.70226e-14	6.0185e-13	ATP binding cassette subfamily B member 9 [Source:HGNC Symbol;Acc:HGNC:50]	1.85319
Dcxr	0.374969	1.22808e-18	7.31936e-17	dicarbonyl and L-xylulose reductase [Source:HGNC Symbol;Acc:HGNC:18985]	2.13107
Pgam2	0.375129	8.98e-05	0.000516379	phosphoglycerate mutase 2 [Source:HGNC Symbol;Acc:HGNC:8889]	0.830562
Itgbl1	0.375593	1.66464e-15	6.6458e-14	integrin subunit beta like 1 [Source:HGNC Symbol;Acc:HGNC:6164]	2.26684
Slc17a9	0.377053	7.31458e-06	5.53084e-05	solute carrier family 17 member 9 [Source:HGNC Symbol;Acc:HGNC:16192]	0.803924
Mvd	0.377085	2.78888e-12	7.10548e-11	mevalonate diphosphate decarboxylase [Source:HGNC Symbol;Acc:HGNC:7529]	2.04251
Ppapdc3	0.377269	0.000126125	0.000700426	phospholipid phosphatase 7 (inactive) [Source:HGNC Symbol;Acc:HGNC:28174]	1.51518
Dpm3	0.378212	1.06395e-06	9.81489e-06	dolichyl-phosphate mannosyltransferase subunit 3, regulatory [Source:HGNC Symbol;Acc:HGNC:3007]	1.51161
Klc3	0.379661	2.66314e-16	1.15735e-14	kinesin light chain 3 [Source:HGNC Symbol;Acc:HGNC:20717]	1.632
Marc1	0.380313	0.00240217	0.00907984
Tbc1d8	0.380431	1.39469e-12	3.70769e-11	TBC1 domain family member 8 [Source:HGNC Symbol;Acc:HGNC:17791]	1.39994
Ipcef1	0.38055	5.07592e-09	7.39153e-08	interaction protein for cytohesin exchange factors 1 [Source:HGNC Symbol;Acc:HGNC:21204]	1.47947
Mt1	0.382681	0.00281617	0.0104204	metallothionein 1A [Source:HGNC Symbol;Acc:HGNC:7393]	0.715689
Ppil6	0.3855	0.000210349	0.00109913	peptidylprolyl isomerase like 6 [Source:HGNC Symbol;Acc:HGNC:21557]	1.6835
Srebf1	0.385507	1.11736e-17	5.91953e-16	sterol regulatory element binding transcription factor 1 [Source:HGNC Symbol;Acc:HGNC:11289]	1.48958
Slc26a7	0.385856	0.000915803	0.00393484	solute carrier family 26 member 7 [Source:HGNC Symbol;Acc:HGNC:14467]	1.17683
Mesdc1	0.386351	9.84831e-17	4.64261e-15	talin rod domain containing 1 [Source:HGNC Symbol;Acc:HGNC:13519]	1.29409
Dpf3	0.38647	0.000196257	0.00103382	double PHD fingers 3 [Source:HGNC Symbol;Acc:HGNC:17427]	1.15144
Serp1	0.386916	1.97052e-28	3.49829e-26	stress associated endoplasmic reticulum protein 1 [Source:HGNC Symbol;Acc:HGNC:10759]	1.50386
Plekhf1	0.387924	9.7009e-13	2.66264e-11	pleckstrin homology and FYVE domain containing 1 [Source:HGNC Symbol;Acc:HGNC:20764]	2.08521
Tmem125	0.3882	1.71381e-16	7.77173e-15	transmembrane protein 125 [Source:HGNC Symbol;Acc:HGNC:28275]	1.23834
Antxrl	0.388275	0.000191857	0.0010132	ANTXR like [Source:HGNC Symbol;Acc:HGNC:27277]	0.174331
Sla2	0.388573	0.0147122	0.0418115	Src like adaptor 2 [Source:HGNC Symbol;Acc:HGNC:17329]	0.747242
Adgrf1	0.38877	2.17059e-13	6.63421e-12	adhesion G protein-coupled receptor F1 [Source:HGNC Symbol;Acc:HGNC:18990]	0.96729
Oxct1	0.389253	7.18306e-22	6.34237e-20	3-oxoacid CoA-transferase 1 [Source:HGNC Symbol;Acc:HGNC:8527]	2.19627
Man2c1os	0.389614	0.00111166	0.00466817
Tnfsf13	0.389699	3.97919e-12	9.88165e-11	TNF superfamily member 13 [Source:HGNC Symbol;Acc:HGNC:11928]	1.92227
Pipox	0.389919	8.54467e-05	0.000493915	pipecolic acid and sarcosine oxidase [Source:HGNC Symbol;Acc:HGNC:17804]	1.68534
Acsl1	0.38995	4.48657e-19	2.9133e-17	acyl-CoA synthetase long chain family member 1 [Source:HGNC Symbol;Acc:HGNC:3569]	1.55823
Hist2h2ac	0.390056	4.88093e-09	7.12624e-08	H2A clustered histone 20 [Source:HGNC Symbol;Acc:HGNC:4738]	2.18888
Gjb2	0.390057	0.000185447	0.000984017	gap junction protein beta 2 [Source:HGNC Symbol;Acc:HGNC:4284]	0.613765
Pycard	0.391052	9.02558e-23	8.65625e-21	PYD and CARD domain containing [Source:HGNC Symbol;Acc:HGNC:16608]	1.88181
Muc1	0.394193	1.84957e-23	1.90529e-21	mucin 1, cell surface associated [Source:HGNC Symbol;Acc:HGNC:7508]	1.63188
Cd226	0.395179	0.000793603	0.0034775	CD226 molecule [Source:HGNC Symbol;Acc:HGNC:16961]	1.01165
Elf5	0.395711	1.69731e-19	1.1753e-17	E74 like ETS transcription factor 5 [Source:HGNC Symbol;Acc:HGNC:3320]	2.16717
Nampt	0.396325	2.05622e-18	1.19561e-16	nicotinamide phosphoribosyltransferase [Source:HGNC Symbol;Acc:HGNC:30092]	2.16824
Adat3	0.397036	0.000649346	0.00292241	adenosine deaminase tRNA specific 3 [Source:HGNC Symbol;Acc:HGNC:25151]	1.40211
Ell2	0.397245	4.85098e-34	1.3057e-31	elongation factor for RNA polymerase II 2 [Source:HGNC Symbol;Acc:HGNC:17064]	1.78395
Ndrg1	0.397642	1.84959e-29	3.58906e-27	N-myc downstream regulated 1 [Source:HGNC Symbol;Acc:HGNC:7679]	1.31622
C1s2	0.39771	9.40462e-05	0.000538772	complement C1s [Source:HGNC Symbol;Acc:HGNC:1247]	1.22265
Vdr	0.397892	2.21381e-21	1.83151e-19	vitamin D receptor [Source:HGNC Symbol;Acc:HGNC:12679]	2.15342
Srcin1	0.398015	5.45753e-09	7.90584e-08	SRC kinase signaling inhibitor 1 [Source:HGNC Symbol;Acc:HGNC:29506]	1.85305
Osbpl7	0.398251	1.01158e-15	4.13755e-14	oxysterol binding protein like 7 [Source:HGNC Symbol;Acc:HGNC:16387]	2.1103
Nudt22	0.398591	2.21579e-13	6.75997e-12	nudix hydrolase 22 [Source:HGNC Symbol;Acc:HGNC:28189]	2.16784
Ttc39a	0.399704	2.35867e-18	1.36672e-16	tetratricopeptide repeat domain 39A [Source:HGNC Symbol;Acc:HGNC:18657]	1.26187
Trappc6a	0.399713	1.65735e-10	3.1609e-09	trafficking protein particle complex subunit 6A [Source:HGNC Symbol;Acc:HGNC:23069]	2.01162
Slc6a20b	0.400065	0.000931126	0.00399143	solute carrier family 6 member 20 [Source:HGNC Symbol;Acc:HGNC:30927]	1.05679
Cp	0.400792	6.0886e-27	9.40801e-25	ceruloplasmin [Source:HGNC Symbol;Acc:HGNC:2295]	2.13437
Malat1	0.400826	2.85402e-05	0.000186703	metastasis associated lung adenocarcinoma transcript 1 [Source:HGNC Symbol;Acc:HGNC:29665]	1.33556
Slc52a2	0.400836	1.16567e-10	2.27252e-09	solute carrier family 52 member 2 [Source:HGNC Symbol;Acc:HGNC:30224]	1.67689
Cpne7	0.401185	0.014996	0.0424373	copine 7 [Source:HGNC Symbol;Acc:HGNC:2320]	1.34074
Cmtm8	0.401347	1.94328e-21	1.6327e-19	CKLF like MARVEL transmembrane domain containing 8 [Source:HGNC Symbol;Acc:HGNC:19179]	1.96042
Radil	0.401404	5.50424e-06	4.28537e-05	Rap associating with DIL domain [Source:HGNC Symbol;Acc:HGNC:22226]	0.800437
Slc2a6	0.401458	0.000633667	0.00285724	solute carrier family 2 member 6 [Source:HGNC Symbol;Acc:HGNC:11011]	0.889091
Man1c1	0.40223	5.7468e-19	3.63268e-17	mannosidase alpha class 1C member 1 [Source:HGNC Symbol;Acc:HGNC:19080]	1.69603
Trib3	0.402563	1.82672e-05	0.00012545	tribbles pseudokinase 3 [Source:HGNC Symbol;Acc:HGNC:16228]	1.03102
Gdpd2	0.40277	0.0124476	0.0364623	glycerophosphodiester phosphodiesterase domain containing 2 [Source:HGNC Symbol;Acc:HGNC:25974]	0.546952
Rassf6	0.403091	3.0267e-08	3.81492e-07	Ras association domain family member 6 [Source:HGNC Symbol;Acc:HGNC:20796]	1.47803
Plxnb3	0.403161	6.13168e-06	4.72199e-05	plexin B3 [Source:HGNC Symbol;Acc:HGNC:9105]	1.29338
Nucb2	0.40375	7.64279e-47	6.71279e-44	nucleobindin 2 [Source:HGNC Symbol;Acc:HGNC:8044]	1.37392
Mmp13	0.403971	2.91794e-05	0.000190213	matrix metallopeptidase 13 [Source:HGNC Symbol;Acc:HGNC:7159]	0.740599
Apol7a	0.404075	9.45421e-12	2.21279e-10	apolipoprotein L2 [Source:HGNC Symbol;Acc:HGNC:619]	0.957198
Erdr1	0.404181	7.71584e-05	0.000451796
Timd2	0.404532	1.29936e-18	7.68928e-17	hepatitis A virus cellular receptor 1 [Source:HGNC Symbol;Acc:HGNC:17866]	1.93157
Ehhadh	0.404541	9.27812e-17	4.42381e-15	enoyl-CoA hydratase and 3-hydroxyacyl CoA dehydrogenase [Source:HGNC Symbol;Acc:HGNC:3247]	1.98254
Itgae	0.404818	3.86989e-07	3.8904e-06	integrin subunit alpha E [Source:HGNC Symbol;Acc:HGNC:6147]	1.3935
Slc29a4	0.405459	0.00307775	0.0112045	solute carrier family 29 member 4 [Source:HGNC Symbol;Acc:HGNC:23097]	1.44161
Ndufc2	0.405634	4.95756e-17	2.43329e-15	NADH:ubiquinone oxidoreductase subunit C2 [Source:HGNC Symbol;Acc:HGNC:7706]	2.10556
Snord15b	0.405666	2.05961e-11	4.51654e-10	small nucleolar RNA, C/D box 15B [Source:HGNC Symbol;Acc:HGNC:16649]	1.80215
Cdc34	0.405849	6.65107e-22	5.90389e-20	cell division cycle 34, ubiqiutin conjugating enzyme [Source:HGNC Symbol;Acc:HGNC:1734]	2.01623
Cd177	0.406697	0.00362749	0.0129046	CD177 molecule [Source:HGNC Symbol;Acc:HGNC:30072]	0.41932
Acss2	0.4068	0.000342264	0.00168636	acyl-CoA synthetase short chain family member 2 [Source:HGNC Symbol;Acc:HGNC:15814]	1.71917
Steap3	0.406981	2.48764e-33	6.38672e-31	STEAP3 metalloreductase [Source:HGNC Symbol;Acc:HGNC:24592]	1.31557
Sec61b	0.40709	5.83546e-19	3.66397e-17	SEC61 translocon subunit beta [Source:HGNC Symbol;Acc:HGNC:16993]	1.59373
Sec16b	0.40746	2.47698e-16	1.07926e-14	SEC16 homolog B, endoplasmic reticulum export factor [Source:HGNC Symbol;Acc:HGNC:30301]	1.76582
Itk	0.408056	0.00353224	0.0126277	IL2 inducible T cell kinase [Source:HGNC Symbol;Acc:HGNC:6171]	0.773689
Ccdc37	0.408141	0.00228639	0.00871923	cilia and flagella associated protein 100 [Source:HGNC Symbol;Acc:HGNC:26842]	1.01945
Ndufa1	0.408613	5.65598e-28	9.63132e-26	NADH:ubiquinone oxidoreductase subunit A1 [Source:HGNC Symbol;Acc:HGNC:7683]	2.09193
Tmem120b	0.409186	1.77161e-21	1.50074e-19	transmembrane protein 120B [Source:HGNC Symbol;Acc:HGNC:32008]	1.60619
Ggact	0.409778	4.61548e-23	4.63995e-21	gamma-glutamylamine cyclotransferase [Source:HGNC Symbol;Acc:HGNC:25100]	2.08767
Hsd11b1	0.411008	5.65762e-10	9.83483e-09	hydroxysteroid 11-beta dehydrogenase 1 [Source:HGNC Symbol;Acc:HGNC:5208]	1.92816
Nupr1	0.411011	3.27977e-15	1.27582e-13	nuclear protein 1, transcriptional regulator [Source:HGNC Symbol;Acc:HGNC:29990]	1.31374
Vimp	0.411313	9.89285e-24	1.05154e-21	selenoprotein S [Source:HGNC Symbol;Acc:HGNC:30396]	1.85158
Hid1	0.412016	1.94695e-21	1.6327e-19	HID1 domain containing [Source:HGNC Symbol;Acc:HGNC:15736]	1.3125
Gpx4	0.412073	6.6679e-34	1.76625e-31	glutathione peroxidase 4 [Source:HGNC Symbol;Acc:HGNC:4556]	2.08352
Trim15	0.41304	1.21488e-05	8.7463e-05	tripartite motif containing 15 [Source:HGNC Symbol;Acc:HGNC:16284]	1.15107
Elovl1	0.414503	3.58803e-26	4.98976e-24	ELOVL fatty acid elongase 1 [Source:HGNC Symbol;Acc:HGNC:14418]	1.69092
Dlat	0.415131	2.69466e-24	3.12282e-22	dihydrolipoamide S-acetyltransferase [Source:HGNC Symbol;Acc:HGNC:2896]	1.94546
Slc50a1	0.415155	9.42124e-27	1.41641e-24	solute carrier family 50 member 1 [Source:HGNC Symbol;Acc:HGNC:30657]	2.06454
Rapgef5	0.415344	2.95101e-21	2.39061e-19	Rap guanine nucleotide exchange factor 5 [Source:HGNC Symbol;Acc:HGNC:16862]	1.66689
Oas1g	0.415874	0.000406972	0.0019544	2'-5'-oligoadenylate synthetase 1 [Source:HGNC Symbol;Acc:HGNC:8086]	1.67899
Hhipl2	0.416134	6.63341e-20	4.7307e-18	HHIP like 2 [Source:HGNC Symbol;Acc:HGNC:25842]	1.99993
Duoxa1	0.416216	6.65951e-09	9.53121e-08	dual oxidase maturation factor 1 [Source:HGNC Symbol;Acc:HGNC:26507]	1.01791
Kcna7	0.416402	0.0134567	0.0388993	potassium voltage-gated channel subfamily A member 7 [Source:HGNC Symbol;Acc:HGNC:6226]	0.800939
Itgb1bp2	0.416625	0.000218108	0.00113424	integrin subunit beta 1 binding protein 2 [Source:HGNC Symbol;Acc:HGNC:6154]	1.13329
Pla2g4f	0.417348	0.00235774	0.00894429	phospholipase A2 group IVF [Source:HGNC Symbol;Acc:HGNC:27396]	0.869603
Ier5l	0.417567	0.00200121	0.00778466	immediate early response 5 like [Source:HGNC Symbol;Acc:HGNC:23679]	0.900496
Syt9	0.418317	1.8388e-07	1.96327e-06	synaptotagmin 9 [Source:HGNC Symbol;Acc:HGNC:19265]	1.13176
Rhof	0.418424	0.000100505	0.00057204	ras homolog family member F, filopodia associated [Source:HGNC Symbol;Acc:HGNC:15703]	2.01418
Hist1h4h	0.419024	3.88439e-10	6.90338e-09	H4 clustered histone 9 [Source:HGNC Symbol;Acc:HGNC:4793]	1.70537
Glrx	0.420167	3.18782e-10	5.74496e-09	glutaredoxin [Source:HGNC Symbol;Acc:HGNC:4330]	2.01367
Neu1	0.421822	1.49115e-15	6.02526e-14	neuraminidase 1 [Source:HGNC Symbol;Acc:HGNC:7758]	1.66017
Ugcg	0.422234	1.65157e-26	2.37598e-24	UDP-glucose ceramide glucosyltransferase [Source:HGNC Symbol;Acc:HGNC:12524]	2.0154
Adamts5	0.422767	2.72519e-29	5.16795e-27	ADAM metallopeptidase with thrombospondin type 1 motif 5 [Source:HGNC Symbol;Acc:HGNC:221]	2.03175
AW046200	0.423836	0.00314894	0.0114164
Ltf	0.423999	9.09102e-09	1.26531e-07	lactotransferrin [Source:HGNC Symbol;Acc:HGNC:6720]	0.3189
Slc22a18	0.424014	3.23018e-08	4.04694e-07	solute carrier family 22 member 18 [Source:HGNC Symbol;Acc:HGNC:10964]	1.34328
Lbp	0.425066	5.65632e-19	3.58908e-17	lipopolysaccharide binding protein [Source:HGNC Symbol;Acc:HGNC:6517]	0.982666
Ift20	0.425304	1.02902e-22	9.75702e-21	intraflagellar transport 20 [Source:HGNC Symbol;Acc:HGNC:30989]	1.54163
Mb	0.426196	0.000102265	0.000581266	myoglobin [Source:HGNC Symbol;Acc:HGNC:6915]	0.839672
Tulp1	0.426551	0.0173274	0.0477791	TUB like protein 1 [Source:HGNC Symbol;Acc:HGNC:12423]	0.841006
Slc16a3	0.427763	0.00405593	0.0142226	solute carrier family 16 member 3 [Source:HGNC Symbol;Acc:HGNC:10924]	1.05104
Slc25a33	0.427968	4.73834e-09	6.93188e-08	solute carrier family 25 member 33 [Source:HGNC Symbol;Acc:HGNC:29681]	2.00018
Rplp1	0.428676	7.42518e-18	4.01008e-16	ribosomal protein lateral stalk subunit P1 [Source:HGNC Symbol;Acc:HGNC:10372]	1.70048
Meig1	0.429034	0.0137146	0.0395078	meiosis/spermiogenesis associated 1 [Source:HGNC Symbol;Acc:HGNC:23429]	1.49717
Scarna2	0.429349	0.000305289	0.00152465
Xbp1	0.429606	5.11226e-11	1.06642e-09	X-box binding protein 1 [Source:HGNC Symbol;Acc:HGNC:12801]	1.47462
Acap1	0.43146	0.00176593	0.00698171	ArfGAP with coiled-coil, ankyrin repeat and PH domains 1 [Source:HGNC Symbol;Acc:HGNC:16467]	1.12973
Serhl	0.431695	4.94554e-23	4.94199e-21	serine hydrolase like 2 [Source:HGNC Symbol;Acc:HGNC:29446]	1.98583
Cox7a1	0.431707	0.00108256	0.00455861	cytochrome c oxidase subunit 7A1 [Source:HGNC Symbol;Acc:HGNC:2287]	1.95149
Rab15	0.432182	1.10137e-08	1.51773e-07	RAB15, member RAS oncogene family [Source:HGNC Symbol;Acc:HGNC:20150]	1.88647
Rhpn2	0.432368	2.77366e-39	1.00624e-36	rhophilin Rho GTPase binding protein 2 [Source:HGNC Symbol;Acc:HGNC:19974]	1.78444
Snora68	0.432434	0.000103608	0.0005881	small nucleolar RNA, H/ACA box 68 [Source:HGNC Symbol;Acc:HGNC:10225]	1.96611
Ufsp1	0.432525	5.84487e-06	4.5178e-05	UFM1 specific peptidase 1 (inactive) [Source:HGNC Symbol;Acc:HGNC:33821]	1.56431
Mrpl12	0.43253	1.54965e-21	1.32619e-19	mitochondrial ribosomal protein L12 [Source:HGNC Symbol;Acc:HGNC:10378]	1.98149
Ndufb7	0.432701	9.50684e-15	3.48682e-13	NADH:ubiquinone oxidoreductase subunit B7 [Source:HGNC Symbol;Acc:HGNC:7702]	1.81842
Stard10	0.432766	2.35466e-25	2.99959e-23	StAR related lipid transfer domain containing 10 [Source:HGNC Symbol;Acc:HGNC:10666]	1.84352
Duox1	0.432921	2.02256e-13	6.23891e-12	dual oxidase 1 [Source:HGNC Symbol;Acc:HGNC:3062]	0.616992
Muc15	0.43298	2.24242e-41	1.06919e-38	mucin 15, cell surface associated [Source:HGNC Symbol;Acc:HGNC:14956]	1.9476
Sepp1	0.433061	5.54245e-18	3.06266e-16	selenoprotein P [Source:HGNC Symbol;Acc:HGNC:10751]	1.94423
Crlf2	0.433326	9.67491e-06	7.13771e-05	cytokine receptor like factor 2 [Source:HGNC Symbol;Acc:HGNC:14281]	0.98944
Plin2	0.433558	2.7422e-15	1.07171e-13	perilipin 2 [Source:HGNC Symbol;Acc:HGNC:248]	1.7021
Gstm7	0.433976	0.000137383	0.000755017	glutathione S-transferase mu 2 [Source:HGNC Symbol;Acc:HGNC:4634]	1.99866
Pycr1	0.434111	1.34352e-10	2.60705e-09	pyrroline-5-carboxylate reductase 1 [Source:HGNC Symbol;Acc:HGNC:9721]	1.32366
Trcg1	0.434337	0.0103983	0.0315303
Qsox1	0.434831	1.07049e-31	2.44716e-29	quiescin sulfhydryl oxidase 1 [Source:HGNC Symbol;Acc:HGNC:9756]	1.13701
Tmprss13	0.43516	9.72906e-29	1.78416e-26	transmembrane serine protease 13 [Source:HGNC Symbol;Acc:HGNC:29808]	1.81377
Sec14l2	0.435273	5.18577e-12	1.27265e-10	SEC14 like lipid binding 2 [Source:HGNC Symbol;Acc:HGNC:10699]	1.85991
Slc7a5	0.435363	1.4909e-20	1.1258e-18	solute carrier family 7 member 5 [Source:HGNC Symbol;Acc:HGNC:11063]	1.46182
Gmfg	0.43569	7.04671e-12	1.69202e-10	glia maturation factor gamma [Source:HGNC Symbol;Acc:HGNC:4374]	1.96206
Prkaa2	0.43573	3.26311e-35	9.38876e-33	protein kinase AMP-activated catalytic subunit alpha 2 [Source:HGNC Symbol;Acc:HGNC:9377]	1.64579
Ccl8	0.435925	0.00148397	0.00599916	C-C motif chemokine ligand 8 [Source:HGNC Symbol;Acc:HGNC:10635]	1.12644
Iqck	0.436344	0.000488112	0.00228105	IQ motif containing K [Source:HGNC Symbol;Acc:HGNC:28556]	1.15159
Gpd1	0.436589	1.61116e-13	5.03501e-12	glycerol-3-phosphate dehydrogenase 1 [Source:HGNC Symbol;Acc:HGNC:4455]	1.20751
Ifi47	0.436898	3.93823e-06	3.17801e-05
Hist1h2bg	0.437548	2.68715e-08	3.431e-07	H2B clustered histone 4 [Source:HGNC Symbol;Acc:HGNC:4757]	1.46172
Cd160	0.438303	0.000916264	0.00393581	CD160 molecule [Source:HGNC Symbol;Acc:HGNC:17013]	0.926219
Pak6	0.438657	2.25402e-05	0.000151369	p21 (RAC1) activated kinase 6 [Source:HGNC Symbol;Acc:HGNC:16061]	1.07356
Slc41a1	0.439356	1.06655e-17	5.66836e-16	solute carrier family 41 member 1 [Source:HGNC Symbol;Acc:HGNC:19429]	1.61282
Slc25a10	0.440066	2.21695e-21	1.83151e-19	solute carrier family 25 member 10 [Source:HGNC Symbol;Acc:HGNC:10980]	1.94024
Cmpk2	0.440175	4.1862e-23	4.2339e-21	cytidine/uridine monophosphate kinase 2 [Source:HGNC Symbol;Acc:HGNC:27015]	1.48224
Tkt	0.440596	7.64076e-35	2.16117e-32	transketolase [Source:HGNC Symbol;Acc:HGNC:11834]	1.95907
Rnase6	0.441231	0.0076286	0.0242441	ribonuclease A family member k6 [Source:HGNC Symbol;Acc:HGNC:10048]	1.31571
Sec23b	0.441943	8.56463e-14	2.76454e-12	SEC23 homolog B, COPII coat complex component [Source:HGNC Symbol;Acc:HGNC:10702]	1.38491
Pdxk	0.442371	2.07022e-20	1.54232e-18	pyridoxal kinase [Source:HGNC Symbol;Acc:HGNC:8819]	1.62804
Mcfd2	0.442455	3.88871e-19	2.53495e-17	multiple coagulation factor deficiency 2, ER cargo receptor complex subunit [Source:HGNC Symbol;Acc:HGNC:18451]	1.66902
Sytl1	0.442547	2.09473e-17	1.06902e-15	synaptotagmin like 1 [Source:HGNC Symbol;Acc:HGNC:15584]	1.94166
Doc2b	0.44256	0.000284419	0.00143525	double C2 domain beta [Source:HGNC Symbol;Acc:HGNC:2986]	1.55284
Hk2	0.443236	7.48723e-16	3.10042e-14	hexokinase 2 [Source:HGNC Symbol;Acc:HGNC:4923]	1.71988
Uap1l1	0.443914	1.70486e-16	7.75223e-15	UDP-N-acetylglucosamine pyrophosphorylase 1 like 1 [Source:HGNC Symbol;Acc:HGNC:28082]	1.62909
Ggt1	0.443959	8.59605e-21	6.61064e-19	gamma-glutamyltransferase 1 [Source:HGNC Symbol;Acc:HGNC:4250]	1.58663
Rpl41	0.443963	1.6948e-15	6.75006e-14
Uqcr11	0.444096	1.86341e-18	1.08729e-16	ubiquinol-cytochrome c reductase, complex III subunit XI [Source:HGNC Symbol;Acc:HGNC:30862]	1.70131
Snord22	0.444395	3.28063e-05	0.000212034	small nucleolar RNA, C/D box 22 [Source:HGNC Symbol;Acc:HGNC:10145]	1.336
Edem2	0.4448	2.01734e-22	1.85996e-20	ER degradation enhancing alpha-mannosidase like protein 2 [Source:HGNC Symbol;Acc:HGNC:15877]	1.54705
Mdfi	0.445223	1.11542e-07	1.25856e-06	MyoD family inhibitor [Source:HGNC Symbol;Acc:HGNC:6967]	1.06841
Timm8b	0.445518	1.69006e-23	1.77382e-21	translocase of inner mitochondrial membrane 8 homolog B [Source:HGNC Symbol;Acc:HGNC:11818]	1.74584
Snord99	0.445941	0.0161101	0.0450253	small nucleolar RNA, C/D box 99 [Source:HGNC Symbol;Acc:HGNC:32762]	1.48437
Sgsm3	0.446403	6.99634e-11	1.42038e-09	small G protein signaling modulator 3 [Source:HGNC Symbol;Acc:HGNC:25228]	1.70789
Fhl1	0.446995	0.0109389	0.0327913	four and a half LIM domains 1 [Source:HGNC Symbol;Acc:HGNC:3702]	0.680287
Adrm1	0.447269	3.31226e-13	9.88593e-12	ADRM1 26S proteasome ubiquitin receptor [Source:HGNC Symbol;Acc:HGNC:15759]	1.76398
Rnu11	0.447746	0.00106625	0.00449902	RNA, U11 small nuclear [Source:HGNC Symbol;Acc:HGNC:10108]	1.25976
Trim7	0.44804	2.41371e-12	6.19691e-11	tripartite motif containing 7 [Source:HGNC Symbol;Acc:HGNC:16278]	1.193
Agpat6	0.448088	3.75963e-25	4.64746e-23	glycerol-3-phosphate acyltransferase 4 [Source:HGNC Symbol;Acc:HGNC:20880]	1.90164
Oplah	0.448206	8.829e-12	2.08105e-10	5-oxoprolinase, ATP-hydrolysing [Source:HGNC Symbol;Acc:HGNC:8149]	1.87501
Sapcd2	0.448274	6.45599e-07	6.20251e-06	suppressor APC domain containing 2 [Source:HGNC Symbol;Acc:HGNC:28055]	0.999417
Ly6g6d	0.448723	0.000134138	0.000738776	lymphocyte antigen 6 family member G6D [Source:HGNC Symbol;Acc:HGNC:13935]	1.28853
Atp7b	0.448999	1.69092e-10	3.22123e-09	ATPase copper transporting beta [Source:HGNC Symbol;Acc:HGNC:870]	1.15644
Prr33	0.449137	1.26815e-05	9.08671e-05	proline rich 33 [Source:HGNC Symbol;Acc:HGNC:35118]	1.43471
Chka	0.449244	4.44562e-07	4.42388e-06	choline kinase alpha [Source:HGNC Symbol;Acc:HGNC:1937]	1.276
Ubtd1	0.450339	2.83266e-09	4.32888e-08	ubiquitin domain containing 1 [Source:HGNC Symbol;Acc:HGNC:25683]	1.08223
Neu2	0.451068	0.0149876	0.0424279	neuraminidase 2 [Source:HGNC Symbol;Acc:HGNC:7759]	0.666142
Cyba	0.451098	1.38879e-17	7.2881e-16	cytochrome b-245 alpha chain [Source:HGNC Symbol;Acc:HGNC:2577]	1.86143
Nudt14	0.451752	1.47147e-11	3.30053e-10	nudix hydrolase 14 [Source:HGNC Symbol;Acc:HGNC:20141]	1.90615
Hs3st3b1	0.452546	3.13783e-10	5.66098e-09	heparan sulfate-glucosamine 3-sulfotransferase 3B1 [Source:HGNC Symbol;Acc:HGNC:5198]	1.69474
Hist1h4j	0.453296	0.00290134	0.0106764	H4 clustered histone 12 [Source:HGNC Symbol;Acc:HGNC:4784]	1.30166
Ndufb6	0.453613	3.052e-12	7.72863e-11	NADH:ubiquinone oxidoreductase subunit B6 [Source:HGNC Symbol;Acc:HGNC:7701]	1.87331
Urah	0.45367	3.25059e-09	4.9225e-08	urate (hydroxyiso-) hydrolase, pseudogene [Source:HGNC Symbol;Acc:HGNC:43695]	1.85189
Bdh1	0.453756	5.32309e-10	9.30175e-09	3-hydroxybutyrate dehydrogenase 1 [Source:HGNC Symbol;Acc:HGNC:1027]	1.89079
Eaf2	0.453791	7.11176e-05	0.000420855	ELL associated factor 2 [Source:HGNC Symbol;Acc:HGNC:23115]	1.0011
Cd52	0.454517	1.22989e-07	1.36285e-06	CD52 molecule [Source:HGNC Symbol;Acc:HGNC:1804]	1.09545
Pfkl	0.455083	2.55829e-14	8.87584e-13	phosphofructokinase, liver type [Source:HGNC Symbol;Acc:HGNC:8876]	1.6669
Gyltl1b	0.455947	8.63528e-08	9.98653e-07	LARGE xylosyl- and glucuronyltransferase 2 [Source:HGNC Symbol;Acc:HGNC:16522]	1.65528
Hint3	0.45618	1.11505e-12	3.02568e-11	histidine triad nucleotide binding protein 3 [Source:HGNC Symbol;Acc:HGNC:18468]	1.85025
Uck2	0.45638	2.76874e-22	2.51113e-20	uridine-cytidine kinase 2 [Source:HGNC Symbol;Acc:HGNC:12562]	1.8615
Gale	0.456599	4.51287e-06	3.58452e-05	UDP-galactose-4-epimerase [Source:HGNC Symbol;Acc:HGNC:4116]	0.842027
Mok	0.457138	0.0026644	0.0099382	MOK protein kinase [Source:HGNC Symbol;Acc:HGNC:9833]	0.848062
Stc2	0.457619	7.9043e-09	1.11596e-07	stanniocalcin 2 [Source:HGNC Symbol;Acc:HGNC:11374]	1.61536
Dbp	0.458826	0.00660026	0.0214875	D-box binding PAR bZIP transcription factor [Source:HGNC Symbol;Acc:HGNC:2697]	0.86374
Bspry	0.459026	1.2689e-19	8.86003e-18	B-box and SPRY domain containing [Source:HGNC Symbol;Acc:HGNC:18232]	1.79091
Nov	0.459296	0.000541963	0.0024991	cellular communication network factor 3 [Source:HGNC Symbol;Acc:HGNC:7885]	0.211101
Il6ra	0.459305	7.82787e-14	2.54147e-12	interleukin 6 receptor [Source:HGNC Symbol;Acc:HGNC:6019]	1.17566
Igsf5	0.459714	4.22591e-10	7.49437e-09	immunoglobulin superfamily member 5 [Source:HGNC Symbol;Acc:HGNC:5952]	1.40115
Fam13a	0.459782	1.207e-10	2.35034e-09	family with sequence similarity 13 member A [Source:HGNC Symbol;Acc:HGNC:19367]	1.85213
Rbm20	0.460462	1.36195e-07	1.49627e-06	RNA binding motif protein 20 [Source:HGNC Symbol;Acc:HGNC:27424]	1.58183
Scly	0.461993	1.5546e-17	8.10723e-16	selenocysteine lyase [Source:HGNC Symbol;Acc:HGNC:18161]	1.84103
Col6a5	0.462012	0.0147749	0.0419469	collagen type VI alpha 5 chain [Source:HGNC Symbol;Acc:HGNC:26674]	0.740718
Tlr2	0.462381	5.78081e-13	1.64625e-11	toll like receptor 2 [Source:HGNC Symbol;Acc:HGNC:11848]	1.79216
Crb3	0.462601	3.7359e-07	3.76477e-06	crumbs cell polarity complex component 3 [Source:HGNC Symbol;Acc:HGNC:20237]	1.37012
Gdf5	0.462743	4.0262e-05	0.000254988	growth differentiation factor 5 [Source:HGNC Symbol;Acc:HGNC:4220]	1.54242
Avpi1	0.462877	3.70276e-07	3.73815e-06	arginine vasopressin induced 1 [Source:HGNC Symbol;Acc:HGNC:30898]	1.8266
C1qtnf3	0.463034	0.000597185	0.00271696	C1q and TNF related 3 [Source:HGNC Symbol;Acc:HGNC:14326]	0.712552
Pdcd4	0.463552	3.98056e-23	4.05047e-21	programmed cell death 4 [Source:HGNC Symbol;Acc:HGNC:8763]	1.82788
Angpt1	0.463714	9.74227e-09	1.3492e-07	angiopoietin 1 [Source:HGNC Symbol;Acc:HGNC:484]	0.589875
Adcy10	0.463867	0.0118969	0.0351391	adenylate cyclase 10 [Source:HGNC Symbol;Acc:HGNC:21285]	1.18944
Mfhas1	0.463961	4.44727e-13	1.29748e-11	multifunctional ROCO family signaling regulator 1 [Source:HGNC Symbol;Acc:HGNC:16982]	1.72631
Cox7b	0.464346	1.44462e-25	1.91332e-23	cytochrome c oxidase subunit 7B [Source:HGNC Symbol;Acc:HGNC:2291]	1.84325
Hist1h2bl	0.464587	0.000113633	0.000639135
H2-Q2	0.465079	0.00361932	0.0128893	major histocompatibility complex, class I, A [Source:HGNC Symbol;Acc:HGNC:4931]	0.764718
Dusp7	0.465118	3.51556e-14	1.19001e-12	dual specificity phosphatase 7 [Source:HGNC Symbol;Acc:HGNC:3073]	1.43589
Itgb2l	0.465181	2.21185e-05	0.000148776	integrin subunit beta 2 [Source:HGNC Symbol;Acc:HGNC:6155]	0.728139
Mfsd12	0.465184	3.3406e-09	5.0405e-08	major facilitator superfamily domain containing 12 [Source:HGNC Symbol;Acc:HGNC:28299]	1.60295
Rab3a	0.465315	7.40543e-07	7.05779e-06	RAB3A, member RAS oncogene family [Source:HGNC Symbol;Acc:HGNC:9777]	1.63922
Ptpn18	0.465706	1.09975e-10	2.14903e-09	protein tyrosine phosphatase non-receptor type 18 [Source:HGNC Symbol;Acc:HGNC:9649]	1.70949
Dohh	0.465764	6.22476e-12	1.51206e-10	deoxyhypusine hydroxylase [Source:HGNC Symbol;Acc:HGNC:28662]	1.3572
Arfgef3	0.465924	1.68273e-05	0.000116424	ARFGEF family member 3 [Source:HGNC Symbol;Acc:HGNC:21213]	0.562013
Tuba8	0.466185	0.000161519	0.000870617	tubulin alpha 8 [Source:HGNC Symbol;Acc:HGNC:12410]	1.27357
Cutal	0.467287	4.35745e-09	6.44085e-08	cutA divalent cation tolerance like, pseudogene [Source:HGNC Symbol;Acc:HGNC:27367]	1.47887
Nans	0.467861	2.81463e-23	2.88163e-21	N-acetylneuraminate synthase [Source:HGNC Symbol;Acc:HGNC:19237]	1.79809
Iqcd	0.468438	0.00292867	0.0107604	IQ motif containing D [Source:HGNC Symbol;Acc:HGNC:25168]	1.61676
Slc35e4	0.468572	9.95976e-08	1.13919e-06	solute carrier family 35 member E4 [Source:HGNC Symbol;Acc:HGNC:17058]	0.979225
H2afj	0.4689	2.32237e-14	8.09097e-13	H2A.J histone [Source:HGNC Symbol;Acc:HGNC:14456]	1.79947
Dok3	0.469046	0.0022326	0.00854335	docking protein 3 [Source:HGNC Symbol;Acc:HGNC:24583]	1.20869
Rplp2	0.469433	2.70377e-12	6.89916e-11	ribosomal protein lateral stalk subunit P2 [Source:HGNC Symbol;Acc:HGNC:10377]	1.59177
Gpr141	0.469747	0.00355784	0.0127002	G protein-coupled receptor 141 [Source:HGNC Symbol;Acc:HGNC:19997]	1.43905
Mrpl53	0.470453	1.91903e-12	4.97279e-11	mitochondrial ribosomal protein L53 [Source:HGNC Symbol;Acc:HGNC:16684]	1.77531
Hist1h4n	0.470465	0.00134966	0.00552445	H4 clustered histone 13 [Source:HGNC Symbol;Acc:HGNC:4791]	1.11765
Sh3bgr	0.470497	0.00353746	0.0126409	SH3 domain binding glutamate rich protein [Source:HGNC Symbol;Acc:HGNC:10822]	0.772354
Traf3ip3	0.471356	0.00384334	0.0135799	TRAF3 interacting protein 3 [Source:HGNC Symbol;Acc:HGNC:30766]	0.944837
Nek5	0.4715	0.00505946	0.0171995	NIMA related kinase 5 [Source:HGNC Symbol;Acc:HGNC:7748]	0.626411
Rps12	0.471551	7.03356e-11	1.4262e-09	ribosomal protein S12 [Source:HGNC Symbol;Acc:HGNC:10385]	1.80473
Snord15a	0.471721	0.000167096	0.0008972	small nucleolar RNA, C/D box 15A [Source:HGNC Symbol;Acc:HGNC:10114]	1.03798
Fbxo36	0.47186	6.92237e-05	0.00041052	F-box protein 36 [Source:HGNC Symbol;Acc:HGNC:27020]	1.7926
Tnfrsf11a	0.472658	2.62886e-17	1.33345e-15	TNF receptor superfamily member 11a [Source:HGNC Symbol;Acc:HGNC:11908]	1.77208
Hist1h2ac	0.473077	0.00643245	0.0210274
Irx2	0.474413	5.47512e-16	2.2957e-14	iroquois homeobox 2 [Source:HGNC Symbol;Acc:HGNC:14359]	1.78178
AI463170	0.475089	1.24047e-06	1.12873e-05
Hlf	0.475179	1.05701e-14	3.84343e-13	HLF transcription factor, PAR bZIP family member [Source:HGNC Symbol;Acc:HGNC:4977]	1.29183
Pdhb	0.475386	1.18376e-26	1.73286e-24	pyruvate dehydrogenase E1 subunit beta [Source:HGNC Symbol;Acc:HGNC:8808]	1.77949
Lpin1	0.475531	7.95315e-12	1.89603e-10	lipin 1 [Source:HGNC Symbol;Acc:HGNC:13345]	1.77054
Omp	0.476009	0.00725871	0.0232412	olfactory marker protein [Source:HGNC Symbol;Acc:HGNC:8136]	1.33255
Cd55	0.476074	3.87145e-18	2.16801e-16	CD55 molecule (Cromer blood group) [Source:HGNC Symbol;Acc:HGNC:2665]	1.77296
Pi16	0.476196	6.49819e-05	0.000387569	peptidase inhibitor 16 [Source:HGNC Symbol;Acc:HGNC:21245]	1.30171
Cish	0.476529	6.16674e-11	1.26581e-09	cytokine inducible SH2 containing protein [Source:HGNC Symbol;Acc:HGNC:1984]	1.76468
Deb1	0.476565	9.08016e-12	2.13422e-10	SS18 like 2 [Source:HGNC Symbol;Acc:HGNC:15593]	1.77334
Npnt	0.47671	3.22368e-18	1.82982e-16	nephronectin [Source:HGNC Symbol;Acc:HGNC:27405]	1.76116
BC037032	0.476854	0.0182495	0.0499212	OXCT1 antisense RNA 1 [Source:HGNC Symbol;Acc:HGNC:40423]	1.06513
Rasgrp1	0.477413	9.68106e-06	7.13909e-05	RAS guanyl releasing protein 1 [Source:HGNC Symbol;Acc:HGNC:9878]	1.44996
Tspan33	0.477562	1.96783e-09	3.12159e-08	tetraspanin 33 [Source:HGNC Symbol;Acc:HGNC:28743]	1.64884
Hist1h3c	0.478616	0.000252595	0.00129027	H3 clustered histone 13 [Source:HGNC Symbol;Acc:HGNC:25311]	1.05118
Srpk3	0.47867	0.00201483	0.00782851	SRSF protein kinase 3 [Source:HGNC Symbol;Acc:HGNC:11402]	1.74877
Adgrg5	0.478987	0.00123317	0.00511537	adhesion G protein-coupled receptor G5 [Source:HGNC Symbol;Acc:HGNC:19010]	1.67495
Vps37b	0.479223	7.02886e-18	3.83326e-16	VPS37B subunit of ESCRT-I [Source:HGNC Symbol;Acc:HGNC:25754]	1.7612
Bbox1	0.479684	6.45438e-06	4.94312e-05	gamma-butyrobetaine hydroxylase 1 [Source:HGNC Symbol;Acc:HGNC:964]	1.50763
Fam134b	0.480077	7.16321e-25	8.66229e-23	reticulophagy regulator 1 [Source:HGNC Symbol;Acc:HGNC:25964]	1.75967
Tom1	0.480089	1.13031e-07	1.27192e-06	target of myb1 membrane trafficking protein [Source:HGNC Symbol;Acc:HGNC:11982]	1.54371
Inpp5k	0.480315	2.24186e-21	1.84252e-19	inositol polyphosphate-5-phosphatase K [Source:HGNC Symbol;Acc:HGNC:33882]	1.75929
Pim1	0.480475	6.58004e-08	7.82106e-07	Pim-1 proto-oncogene, serine/threonine kinase [Source:HGNC Symbol;Acc:HGNC:8986]	1.48245
Fdx1	0.480568	1.73229e-10	3.29097e-09	ferredoxin 1 [Source:HGNC Symbol;Acc:HGNC:3638]	1.56815
Kcnn4	0.480684	3.09682e-19	2.08386e-17	potassium calcium-activated channel subfamily N member 4 [Source:HGNC Symbol;Acc:HGNC:6293]	1.41084
Ptger2	0.480959	4.40606e-08	5.40252e-07	prostaglandin E receptor 2 [Source:HGNC Symbol;Acc:HGNC:9594]	1.20999
Ssbp4	0.481265	6.50604e-07	6.23982e-06	single stranded DNA binding protein 4 [Source:HGNC Symbol;Acc:HGNC:15676]	0.932964
Taldo1	0.48205	8.2854e-30	1.64603e-27	transaldolase 1 [Source:HGNC Symbol;Acc:HGNC:11559]	1.76931
BC051226	0.482181	0.0113106	0.0336639
Tuba4a	0.482815	5.30157e-27	8.26846e-25	tubulin alpha 4a [Source:HGNC Symbol;Acc:HGNC:12407]	0.982261
Mlx	0.482826	3.43831e-19	2.26792e-17	MAX dimerization protein MLX [Source:HGNC Symbol;Acc:HGNC:11645]	1.57571
Pstpip2	0.483084	8.46068e-07	7.94552e-06	proline-serine-threonine phosphatase interacting protein 2 [Source:HGNC Symbol;Acc:HGNC:9581]	1.47233
Cox4i1	0.483236	1.40171e-20	1.06326e-18	cytochrome c oxidase subunit 4I1 [Source:HGNC Symbol;Acc:HGNC:2265]	1.7341
Itgb7	0.48368	0.000311847	0.0015536	integrin subunit beta 7 [Source:HGNC Symbol;Acc:HGNC:6162]	1.52543
Nme2	0.484282	3.91242e-11	8.24375e-10	NME/NM23 nucleoside diphosphate kinase 2 [Source:HGNC Symbol;Acc:HGNC:7850]	1.73787
Cck	0.48482	0.000153708	0.000832816	cholecystokinin [Source:HGNC Symbol;Acc:HGNC:1569]	0.351813
Ccdc65	0.485226	0.00270263	0.0100606	coiled-coil domain containing 65 [Source:HGNC Symbol;Acc:HGNC:29937]	0.833608
Ovol1	0.485733	1.58663e-05	0.000110554	ovo like transcriptional repressor 1 [Source:HGNC Symbol;Acc:HGNC:8525]	1.7304
Lax1	0.48612	0.0113715	0.0338085	lymphocyte transmembrane adaptor 1 [Source:HGNC Symbol;Acc:HGNC:26005]	0.845306
Ankrd9	0.486295	0.00013107	0.000723312	ankyrin repeat domain 9 [Source:HGNC Symbol;Acc:HGNC:20096]	1.16501
Phkg1	0.486768	0.00628937	0.0206364	phosphorylase kinase catalytic subunit gamma 1 [Source:HGNC Symbol;Acc:HGNC:8930]	0.779828
Tpd52l1	0.486869	6.99265e-10	1.19808e-08	TPD52 like 1 [Source:HGNC Symbol;Acc:HGNC:12006]	1.48156
Akt1	0.488124	1.12618e-12	3.04387e-11	AKT serine/threonine kinase 1 [Source:HGNC Symbol;Acc:HGNC:391]	1.558
Dkkl1	0.488215	0.00403134	0.0141542	dickkopf like acrosomal protein 1 [Source:HGNC Symbol;Acc:HGNC:16528]	0.460234
Mfge8	0.488485	5.97018e-21	4.72182e-19	milk fat globule EGF and factor V/VIII domain containing [Source:HGNC Symbol;Acc:HGNC:7036]	0.610977
Slc11a2	0.488906	9.61225e-17	4.55708e-15	solute carrier family 11 member 2 [Source:HGNC Symbol;Acc:HGNC:10908]	1.70873
Aldh18a1	0.488927	6.03351e-15	2.24248e-13	aldehyde dehydrogenase 18 family member A1 [Source:HGNC Symbol;Acc:HGNC:9722]	1.53849
Rragd	0.489293	0.000241084	0.00123791	Ras related GTP binding D [Source:HGNC Symbol;Acc:HGNC:19903]	0.831436
Arid3a	0.489685	1.33565e-05	9.50908e-05	AT-rich interaction domain 3A [Source:HGNC Symbol;Acc:HGNC:3031]	1.08668
Tmem256	0.489807	1.28855e-08	1.75252e-07	transmembrane protein 256 [Source:HGNC Symbol;Acc:HGNC:28618]	1.48751
Tmem64	0.490073	3.87754e-12	9.67241e-11	transmembrane protein 64 [Source:HGNC Symbol;Acc:HGNC:25441]	1.70948
Usp53	0.490798	2.85424e-17	1.43902e-15	ubiquitin specific peptidase 53 [Source:HGNC Symbol;Acc:HGNC:29255]	1.19731
Exoc3l	0.491376	0.000158959	0.000858481	exocyst complex component 3 like 1 [Source:HGNC Symbol;Acc:HGNC:27540]	1.72587
Trim46	0.491548	1.99829e-16	8.91646e-15	tripartite motif containing 46 [Source:HGNC Symbol;Acc:HGNC:19019]	1.23186
Ap1m2	0.4917	7.05627e-18	3.83567e-16	adaptor related protein complex 1 subunit mu 2 [Source:HGNC Symbol;Acc:HGNC:558]	1.69798
Sidt2	0.492413	3.41919e-25	4.25817e-23	SID1 transmembrane family member 2 [Source:HGNC Symbol;Acc:HGNC:24272]	1.71457
Znhit2	0.492439	1.41838e-05	0.000100084	zinc finger HIT-type containing 2 [Source:HGNC Symbol;Acc:HGNC:1177]	1.02344
Rpl27	0.493001	9.9261e-10	1.64987e-08	ribosomal protein L27 [Source:HGNC Symbol;Acc:HGNC:10328]	1.68656
Fchsd2	0.49302	9.0624e-17	4.33333e-15	FCH and double SH3 domains 2 [Source:HGNC Symbol;Acc:HGNC:29114]	1.70079
Fam187b	0.493748	0.000172803	0.000924569	family with sequence similarity 187 member B [Source:HGNC Symbol;Acc:HGNC:26366]	1.58057
Serf2	0.493749	1.98643e-19	1.36418e-17	small EDRK-rich factor 2 [Source:HGNC Symbol;Acc:HGNC:10757]	1.54599
Ndufb9	0.49426	6.72977e-19	4.17496e-17	NADH:ubiquinone oxidoreductase subunit B9 [Source:HGNC Symbol;Acc:HGNC:7704]	1.69104
Spn	0.495005	0.000437591	0.00208118	sialophorin [Source:HGNC Symbol;Acc:HGNC:11249]	1.68835
Rpl32	0.495611	1.46228e-15	5.93736e-14	ribosomal protein L32 [Source:HGNC Symbol;Acc:HGNC:10336]	1.68555
Ppib	0.495681	6.32963e-11	1.29447e-09	peptidylprolyl isomerase B [Source:HGNC Symbol;Acc:HGNC:9255]	1.6747
Muc4	0.495885	3.51322e-09	5.28186e-08	mucin 4, cell surface associated [Source:HGNC Symbol;Acc:HGNC:7514]	1.64014
Il3ra	0.496633	0.00198148	0.00773133	interleukin 3 receptor subunit alpha [Source:HGNC Symbol;Acc:HGNC:6012]	1.05773
Rnf128	0.496988	2.65791e-14	9.16429e-13	ring finger protein 128 [Source:HGNC Symbol;Acc:HGNC:21153]	1.6907
Rnls	0.497578	0.0056041	0.0187192	renalase, FAD dependent amine oxidase [Source:HGNC Symbol;Acc:HGNC:25641]	1.48983
Surf4	0.497826	5.24328e-27	8.2547e-25	surfeit 4 [Source:HGNC Symbol;Acc:HGNC:11476]	1.18394
Atp5o	0.497902	6.60281e-33	1.59692e-30	ATP synthase peripheral stalk subunit OSCP [Source:HGNC Symbol;Acc:HGNC:850]	1.67403
Znhit3	0.49807	8.51382e-09	1.19394e-07	zinc finger HIT-type containing 3 [Source:HGNC Symbol;Acc:HGNC:12309]	1.66871
Trabd	0.498126	1.20945e-16	5.59094e-15	TraB domain containing [Source:HGNC Symbol;Acc:HGNC:28805]	1.37359
Pcsk7	0.498156	1.90847e-08	2.50578e-07	proprotein convertase subtilisin/kexin type 7 [Source:HGNC Symbol;Acc:HGNC:8748]	1.33771
Mocos	0.498166	1.43219e-10	2.76304e-09	molybdenum cofactor sulfurase [Source:HGNC Symbol;Acc:HGNC:18234]	1.58669
Tmem208	0.498328	2.84286e-08	3.60233e-07	transmembrane protein 208 [Source:HGNC Symbol;Acc:HGNC:25015]	1.67027
Ttll3	0.498328	4.5613e-05	0.000284132	tubulin tyrosine ligase like 3 [Source:HGNC Symbol;Acc:HGNC:24483]	1.15677
Slc5a6	0.498666	2.27189e-05	0.000152446	solute carrier family 5 member 6 [Source:HGNC Symbol;Acc:HGNC:11041]	1.18847
Chchd10	0.498915	9.47761e-12	2.21516e-10	coiled-coil-helix-coiled-coil-helix domain containing 10 [Source:HGNC Symbol;Acc:HGNC:15559]	1.07609
Eva1b	0.499151	3.37856e-09	5.09317e-08	eva-1 homolog B [Source:HGNC Symbol;Acc:HGNC:25558]	1.07921
Gbp8	0.499753	0.00288674	0.0106371	guanylate binding protein family member 6 [Source:HGNC Symbol;Acc:HGNC:25395]	0.956809
Snord104	0.499972	0.000626832	0.00283101	small nucleolar RNA, C/D box 104 [Source:HGNC Symbol;Acc:HGNC:32768]	1.34439
Kit	2.00071	3.1128e-13	9.3261e-12	KIT proto-oncogene, receptor tyrosine kinase [Source:HGNC Symbol;Acc:HGNC:6342]	-1.67187
Plxnb1	2.00134	8.50674e-07	7.97531e-06	plexin B1 [Source:HGNC Symbol;Acc:HGNC:9103]	-1.08002
Dram1	2.0022	2.48367e-15	9.72947e-14	DNA damage regulated autophagy modulator 1 [Source:HGNC Symbol;Acc:HGNC:25645]	-1.07112
Tpbg	2.00269	4.01947e-08	4.95764e-07	trophoblast glycoprotein [Source:HGNC Symbol;Acc:HGNC:12004]	-1.66812
Igf1r	2.00323	1.12001e-20	8.53459e-19	insulin like growth factor 1 receptor [Source:HGNC Symbol;Acc:HGNC:5465]	-1.67486
Ccdc136	2.0048	2.03888e-05	0.000138369	coiled-coil domain containing 136 [Source:HGNC Symbol;Acc:HGNC:22225]	-1.68182
Bmp6	2.00526	0.00589561	0.0195443	bone morphogenetic protein 6 [Source:HGNC Symbol;Acc:HGNC:1073]	-1.42551
Plb1	2.00563	0.014798	0.0420053	phospholipase B1 [Source:HGNC Symbol;Acc:HGNC:30041]	-1.18174
Eif5a2	2.00738	1.10181e-06	1.01306e-05	eukaryotic translation initiation factor 5A2 [Source:HGNC Symbol;Acc:HGNC:3301]	-1.57029
Armcx4	2.00748	2.04273e-16	9.0904e-15	armadillo repeat containing X-linked 4 [Source:HGNC Symbol;Acc:HGNC:28615]	-1.11285
Cped1	2.00789	1.47731e-15	5.98383e-14	cadherin like and PC-esterase domain containing 1 [Source:HGNC Symbol;Acc:HGNC:26159]	-1.65605
Col6a4	2.00809	2.98004e-06	2.47911e-05	collagen type VI alpha 4 pseudogene 1 [Source:HGNC Symbol;Acc:HGNC:33484]	-1.08318
Pamr1	2.00813	1.1197e-06	1.02725e-05	peptidase domain containing associated with muscle regeneration 1 [Source:HGNC Symbol;Acc:HGNC:24554]	-0.839067
Sema5a	2.01015	1.37216e-24	1.61993e-22	semaphorin 5A [Source:HGNC Symbol;Acc:HGNC:10736]	-1.68044
Gpc6	2.01202	4.60413e-13	1.33857e-11	glypican 6 [Source:HGNC Symbol;Acc:HGNC:4454]	-1.66557
Ptprz1	2.01224	0.0091152	0.0282321	protein tyrosine phosphatase receptor type Z1 [Source:HGNC Symbol;Acc:HGNC:9685]	-0.505078
Nckap5	2.01228	6.95825e-05	0.000412502	NCK associated protein 5 [Source:HGNC Symbol;Acc:HGNC:29847]	-0.802677
Otud1	2.01232	7.25965e-06	5.49678e-05	OTU deubiquitinase 1 [Source:HGNC Symbol;Acc:HGNC:27346]	-1.4717
Frem1	2.01261	2.96513e-08	3.74297e-07	FRAS1 related extracellular matrix 1 [Source:HGNC Symbol;Acc:HGNC:23399]	-1.41648
Ltc4s	2.01332	0.00715636	0.0229753	leukotriene C4 synthase [Source:HGNC Symbol;Acc:HGNC:6719]	-0.702467
Armcx2	2.01427	5.82042e-11	1.20091e-09	armadillo repeat containing X-linked 2 [Source:HGNC Symbol;Acc:HGNC:16869]	-1.49224
Ephb3	2.01477	7.3812e-13	2.06674e-11	EPH receptor B3 [Source:HGNC Symbol;Acc:HGNC:3394]	-1.68016
Ptpn14	2.01515	2.19237e-25	2.83615e-23	protein tyrosine phosphatase non-receptor type 14 [Source:HGNC Symbol;Acc:HGNC:9647]	-1.70779
Dennd5b	2.01562	2.01843e-09	3.19276e-08	DENN domain containing 5B [Source:HGNC Symbol;Acc:HGNC:28338]	-1.60458
Zfp462	2.01986	1.74178e-17	8.99901e-16	zinc finger protein 462 [Source:HGNC Symbol;Acc:HGNC:21684]	-1.68977
Angptl4	2.02389	2.82398e-07	2.90905e-06	angiopoietin like 4 [Source:HGNC Symbol;Acc:HGNC:16039]	-1.26566
Mvb12b	2.02608	4.20038e-08	5.1655e-07	multivesicular body subunit 12B [Source:HGNC Symbol;Acc:HGNC:23368]	-1.70003
Tmeff1	2.0273	8.17951e-11	1.63473e-09	transmembrane protein with EGF like and two follistatin like domains 1 [Source:HGNC Symbol;Acc:HGNC:11866]	-1.56058
Slc1a3	2.02979	1.6595e-12	4.35437e-11	solute carrier family 1 member 3 [Source:HGNC Symbol;Acc:HGNC:10941]	-1.56436
Rab23	2.0298	6.96164e-08	8.20627e-07	RAB23, member RAS oncogene family [Source:HGNC Symbol;Acc:HGNC:14263]	-1.73074
Nox4	2.03006	1.69865e-06	1.50462e-05	NADPH oxidase 4 [Source:HGNC Symbol;Acc:HGNC:7891]	-1.46912
Moxd1	2.03168	3.72676e-15	1.42971e-13	monooxygenase DBH like 1 [Source:HGNC Symbol;Acc:HGNC:21063]	-1.19955
Dusp10	2.03272	0.000759965	0.00335244	dual specificity phosphatase 10 [Source:HGNC Symbol;Acc:HGNC:3065]	-0.810171
Ociad2	2.03335	0.000453171	0.00214054	OCIA domain containing 2 [Source:HGNC Symbol;Acc:HGNC:28685]	-1.20238
Slitrk4	2.03395	0.00877427	0.0273028	SLIT and NTRK like family member 4 [Source:HGNC Symbol;Acc:HGNC:23502]	-1.05152
Exoc3l4	2.03619	1.00571e-06	9.3085e-06	exocyst complex component 3 like 4 [Source:HGNC Symbol;Acc:HGNC:20120]	-1.6824
Dpysl3	2.03634	3.88435e-13	1.13923e-11	dihydropyrimidinase like 3 [Source:HGNC Symbol;Acc:HGNC:3015]	-1.7056
Zfp334	2.03764	2.10478e-08	2.73982e-07	zinc finger protein 334 [Source:HGNC Symbol;Acc:HGNC:15806]	-1.69776
Plekhg1	2.04024	4.83587e-15	1.82581e-13	pleckstrin homology and RhoGEF domain containing G1 [Source:HGNC Symbol;Acc:HGNC:20884]	-1.723
Aoc3	2.04236	2.38992e-13	7.23828e-12	amine oxidase copper containing 3 [Source:HGNC Symbol;Acc:HGNC:550]	-1.33283
Frmd4a	2.04354	7.40455e-18	4.01008e-16	FERM domain containing 4A [Source:HGNC Symbol;Acc:HGNC:25491]	-1.71535
Bhlhb9	2.04381	1.07313e-11	2.47012e-10	G protein-coupled receptor associated sorting protein family member 3 [Source:HGNC Symbol;Acc:HGNC:29353]	-1.72104
Peak1	2.04412	6.93327e-29	1.28558e-26	pseudopodium enriched atypical kinase 1 [Source:HGNC Symbol;Acc:HGNC:29431]	-1.25645
Wnt5a	2.0469	1.86453e-06	1.6376e-05	Wnt family member 5A [Source:HGNC Symbol;Acc:HGNC:12784]	-0.849763
Krt5	2.04695	5.73904e-10	9.94529e-09	keratin 5 [Source:HGNC Symbol;Acc:HGNC:6442]	-1.31654
Gxylt2	2.05164	0.000692495	0.00309076	glucoside xylosyltransferase 2 [Source:HGNC Symbol;Acc:HGNC:33383]	-1.18333
Mb21d1	2.05165	0.000106822	0.00060449	cyclic GMP-AMP synthase [Source:HGNC Symbol;Acc:HGNC:21367]	-1.02936
Mall	2.05219	0.00035043	0.00171949	mal, T cell differentiation protein like [Source:HGNC Symbol;Acc:HGNC:6818]	-1.22457
Ovol2	2.05223	0.00395283	0.0139137	ovo like zinc finger 2 [Source:HGNC Symbol;Acc:HGNC:15804]	-1.75983
Asrgl1	2.05256	3.23228e-13	9.66672e-12	asparaginase and isoaspartyl peptidase 1 [Source:HGNC Symbol;Acc:HGNC:16448]	-1.70531
Ankrd6	2.05355	2.0357e-05	0.000138209	ankyrin repeat domain 6 [Source:HGNC Symbol;Acc:HGNC:17280]	-1.28686
Col18a1	2.054	4.83228e-16	2.05194e-14	collagen type XVIII alpha 1 chain [Source:HGNC Symbol;Acc:HGNC:2195]	-1.49251
Mcm4	2.05544	4.98325e-19	3.18622e-17	minichromosome maintenance complex component 4 [Source:HGNC Symbol;Acc:HGNC:6947]	-0.940232
Afap1l2	2.05599	1.93512e-10	3.63664e-09	actin filament associated protein 1 like 2 [Source:HGNC Symbol;Acc:HGNC:25901]	-1.74869
Hmgb2	2.05758	2.59559e-09	4.0181e-08	high mobility group box 2 [Source:HGNC Symbol;Acc:HGNC:5000]	-0.872525
Camk2n1	2.05763	7.80361e-07	7.40345e-06	calcium/calmodulin dependent protein kinase II inhibitor 1 [Source:HGNC Symbol;Acc:HGNC:24190]	-1.06005
Pvrl1	2.05857	1.90726e-11	4.19899e-10	nectin cell adhesion molecule 1 [Source:HGNC Symbol;Acc:HGNC:9706]	-1.73198
Robo1	2.0588	1.38193e-12	3.68397e-11	roundabout guidance receptor 1 [Source:HGNC Symbol;Acc:HGNC:10249]	-1.73139
Utp14b	2.06192	8.17826e-11	1.63473e-09	UTP14C small subunit processome component [Source:HGNC Symbol;Acc:HGNC:20321]	-1.5828
Rps6ka6	2.06247	8.47806e-10	1.42911e-08	ribosomal protein S6 kinase A6 [Source:HGNC Symbol;Acc:HGNC:10435]	-1.17272
Car8	2.06284	5.65045e-08	6.78867e-07	carbonic anhydrase 8 [Source:HGNC Symbol;Acc:HGNC:1382]	-0.847319
Grik3	2.06463	1.07122e-06	9.87655e-06	glutamate ionotropic receptor kainate type subunit 3 [Source:HGNC Symbol;Acc:HGNC:4581]	-0.743596
Edaradd	2.07101	8.32268e-05	0.000484102	EDAR associated via death domain [Source:HGNC Symbol;Acc:HGNC:14341]	-1.75955
Cbx3	2.07135	1.08134e-13	3.45697e-12	chromobox 3 [Source:HGNC Symbol;Acc:HGNC:1553]	-1.67946
Ebpl	2.07365	8.16436e-07	7.69757e-06	EBP like [Source:HGNC Symbol;Acc:HGNC:18061]	-1.7381
Rasd1	2.07394	0.000492131	0.00229661	ras related dexamethasone induced 1 [Source:HGNC Symbol;Acc:HGNC:15828]	-0.538937
Lgr5	2.07546	0.00723484	0.0231871	leucine rich repeat containing G protein-coupled receptor 5 [Source:HGNC Symbol;Acc:HGNC:4504]	-0.675151
Lig1	2.07746	6.67364e-12	1.61172e-10	DNA ligase 1 [Source:HGNC Symbol;Acc:HGNC:6598]	-0.798559
Cdk19	2.08086	2.08776e-16	9.26609e-15	cyclin dependent kinase 19 [Source:HGNC Symbol;Acc:HGNC:19338]	-1.77146
Adamts8	2.08158	0.000111067	0.000625952	ADAM metallopeptidase with thrombospondin type 1 motif 8 [Source:HGNC Symbol;Acc:HGNC:224]	-1.69801
Dsc3	2.0819	0.0102292	0.0311336	desmocollin 3 [Source:HGNC Symbol;Acc:HGNC:3037]	-1.75326
Rgs2	2.08208	1.32405e-11	2.99399e-10	regulator of G protein signaling 2 [Source:HGNC Symbol;Acc:HGNC:9998]	-1.47916
B3galt1	2.08338	0.0129072	0.0375581	beta-1,3-galactosyltransferase 1 [Source:HGNC Symbol;Acc:HGNC:916]	-1.30122
Begain	2.08374	0.0135961	0.0392344	brain enriched guanylate kinase associated [Source:HGNC Symbol;Acc:HGNC:24163]	-1.73742
Pfkfb3	2.08524	5.35441e-09	7.7632e-08	6-phosphofructo-2-kinase/fructose-2,6-biphosphatase 3 [Source:HGNC Symbol;Acc:HGNC:8874]	-0.996247
Klf11	2.08525	1.73344e-10	3.29097e-09	KLF transcription factor 11 [Source:HGNC Symbol;Acc:HGNC:11811]	-1.56154
Cers6	2.08583	8.12967e-11	1.63062e-09	ceramide synthase 6 [Source:HGNC Symbol;Acc:HGNC:23826]	-1.77011
Cdh2	2.08649	0.000119716	0.000669064	cadherin 2 [Source:HGNC Symbol;Acc:HGNC:1759]	-1.75163
Hunk	2.09257	1.28272e-11	2.91238e-10	hormonally up-regulated Neu-associated kinase [Source:HGNC Symbol;Acc:HGNC:13326]	-1.25064
Mest	2.09258	5.82001e-11	1.20091e-09	mesoderm specific transcript [Source:HGNC Symbol;Acc:HGNC:7028]	-0.66868
Mia	2.09482	1.76693e-06	1.56014e-05	MIA SH3 domain containing [Source:HGNC Symbol;Acc:HGNC:7076]	-1.76922
Mafb	2.09602	1.97776e-11	4.34274e-10	MAF bZIP transcription factor B [Source:HGNC Symbol;Acc:HGNC:6408]	-1.04849
Ralgps2	2.09683	8.38327e-09	1.1786e-07	Ral GEF with PH domain and SH3 binding motif 2 [Source:HGNC Symbol;Acc:HGNC:30279]	-1.5173
Ano9	2.09896	0.000121659	0.00067856	anoctamin 9 [Source:HGNC Symbol;Acc:HGNC:20679]	-0.76445
Adra2a	2.10067	0.00493967	0.0168644	adrenoceptor alpha 2A [Source:HGNC Symbol;Acc:HGNC:281]	-0.673528
St3gal2	2.10228	8.31758e-13	2.30955e-11	ST3 beta-galactoside alpha-2,3-sialyltransferase 2 [Source:HGNC Symbol;Acc:HGNC:10863]	-1.32372
Rab27b	2.10249	1.69432e-05	0.000117129	RAB27B, member RAS oncogene family [Source:HGNC Symbol;Acc:HGNC:9767]	-1.37077
Hirip3	2.10373	1.8965e-05	0.000129761	HIRA interacting protein 3 [Source:HGNC Symbol;Acc:HGNC:4917]	-1.06979
Lbh	2.10572	2.75813e-08	3.50821e-07	LBH regulator of WNT signaling pathway [Source:HGNC Symbol;Acc:HGNC:29532]	-0.927397
Prkar2b	2.10624	1.4721e-07	1.6088e-06	protein kinase cAMP-dependent type II regulatory subunit beta [Source:HGNC Symbol;Acc:HGNC:9392]	-1.30528
Abcd2	2.11713	1.19634e-09	1.96309e-08	ATP binding cassette subfamily D member 2 [Source:HGNC Symbol;Acc:HGNC:66]	-1.80422
Kcna1	2.11741	8.35666e-05	0.00048574	potassium voltage-gated channel subfamily A member 1 [Source:HGNC Symbol;Acc:HGNC:6218]	-1.36139
Wisp1	2.11749	0.00199663	0.00777411	cellular communication network factor 4 [Source:HGNC Symbol;Acc:HGNC:12769]	-1.08973
Nkain1	2.11815	0.00141674	0.0057707	sodium/potassium transporting ATPase interacting 1 [Source:HGNC Symbol;Acc:HGNC:25743]	-1.37363
Rasl11b	2.11858	0.000194269	0.00102496	RAS like family 11 member B [Source:HGNC Symbol;Acc:HGNC:23804]	-1.30656
Gnai1	2.12335	1.7541e-15	6.96962e-14	G protein subunit alpha i1 [Source:HGNC Symbol;Acc:HGNC:4384]	-1.81259
Fgfr2	2.12353	3.29586e-26	4.62195e-24	fibroblast growth factor receptor 2 [Source:HGNC Symbol;Acc:HGNC:3689]	-1.56736
Fzd3	2.12379	2.09505e-16	9.27378e-15	frizzled class receptor 3 [Source:HGNC Symbol;Acc:HGNC:4041]	-1.79357
Mdk	2.12422	4.17565e-07	4.17015e-06	midkine [Source:HGNC Symbol;Acc:HGNC:6972]	-1.77969
Cfd	2.1246	1.11699e-09	1.84192e-08	complement factor D [Source:HGNC Symbol;Acc:HGNC:2771]	-1.52336
Hspa12a	2.12619	2.36011e-07	2.47086e-06	heat shock protein family A (Hsp70) member 12A [Source:HGNC Symbol;Acc:HGNC:19022]	-1.29425
Nr4a1	2.12868	5.1178e-06	4.02478e-05	nuclear receptor subfamily 4 group A member 1 [Source:HGNC Symbol;Acc:HGNC:7980]	-1.04557
Scml2	2.12976	0.00467984	0.0160959	Scm polycomb group protein like 2 [Source:HGNC Symbol;Acc:HGNC:10581]	-0.953067
Gadd45a	2.13237	0.000458247	0.00216145	growth arrest and DNA damage inducible alpha [Source:HGNC Symbol;Acc:HGNC:4095]	-1.2534
F3	2.1332	3.48694e-08	4.3393e-07	coagulation factor III, tissue factor [Source:HGNC Symbol;Acc:HGNC:3541]	-1.4047
Gcnt4	2.13357	0.000673416	0.0030161	glucosaminyl (N-acetyl) transferase 4 [Source:HGNC Symbol;Acc:HGNC:17973]	-0.952699
Tspan1	2.13493	0.000433847	0.00206622	tetraspanin 1 [Source:HGNC Symbol;Acc:HGNC:20657]	-0.751246
Efna5	2.13499	5.83072e-08	6.98013e-07	ephrin A5 [Source:HGNC Symbol;Acc:HGNC:3225]	-1.81708
Aqp7	2.13779	7.73334e-07	7.34513e-06	aquaporin 7 [Source:HGNC Symbol;Acc:HGNC:640]	-1.41409
Lrch2	2.13884	0.000246455	0.00126393	leucine rich repeats and calponin homology domain containing 2 [Source:HGNC Symbol;Acc:HGNC:29292]	-1.80009
Maff	2.14078	0.000214396	0.00111738	MAF bZIP transcription factor F [Source:HGNC Symbol;Acc:HGNC:6780]	-0.90512
Tmem86a	2.14114	2.76931e-05	0.000181802	transmembrane protein 86A [Source:HGNC Symbol;Acc:HGNC:26890]	-1.19146
Cldn1	2.14214	1.49342e-11	3.34526e-10	claudin 1 [Source:HGNC Symbol;Acc:HGNC:2032]	-1.79611
Rad51c	2.14439	0.00842619	0.0263672	RAD51 paralog C [Source:HGNC Symbol;Acc:HGNC:9820]	-0.868721
Slitrk6	2.14526	0.0166075	0.0461371	SLIT and NTRK like family member 6 [Source:HGNC Symbol;Acc:HGNC:23503]	-1.45773
Atp2a3	2.1455	3.26669e-08	4.08654e-07	ATPase sarcoplasmic/endoplasmic reticulum Ca2+ transporting 3 [Source:HGNC Symbol;Acc:HGNC:813]	-0.869434
Adcy5	2.14612	2.40754e-15	9.47573e-14	adenylate cyclase 5 [Source:HGNC Symbol;Acc:HGNC:236]	-0.987975
Pxylp1	2.14692	8.2903e-12	1.96239e-10	2-phosphoxylose phosphatase 1 [Source:HGNC Symbol;Acc:HGNC:26303]	-1.3399
Gja1	2.14799	3.64262e-12	9.12734e-11	gap junction protein alpha 1 [Source:HGNC Symbol;Acc:HGNC:4274]	-1.84268
Epb4.1l3	2.15137	1.37357e-11	3.0976e-10	erythrocyte membrane protein band 4.1 like 3 [Source:HGNC Symbol;Acc:HGNC:3380]	-1.82651
Vcan	2.15138	5.74558e-13	1.64392e-11	versican [Source:HGNC Symbol;Acc:HGNC:2464]	-0.989424
Brca2	2.15179	5.13677e-15	1.93504e-13	BRCA2 DNA repair associated [Source:HGNC Symbol;Acc:HGNC:1101]	-0.932637
Zfp808	2.15356	0.000584539	0.00266597
Pappa	2.15444	5.22769e-09	7.58606e-08	pappalysin 1 [Source:HGNC Symbol;Acc:HGNC:8602]	-1.82036
Phyhip	2.15549	0.000316404	0.00157381	phytanoyl-CoA 2-hydroxylase interacting protein [Source:HGNC Symbol;Acc:HGNC:16865]	-1.7906
Fam124a	2.15636	0.000529451	0.00244818	family with sequence similarity 124 member A [Source:HGNC Symbol;Acc:HGNC:26413]	-1.0827
Gli3	2.1576	4.74193e-12	1.16888e-10	GLI family zinc finger 3 [Source:HGNC Symbol;Acc:HGNC:4319]	-1.85007
Cldn10	2.15838	0.000453167	0.00214054	claudin 10 [Source:HGNC Symbol;Acc:HGNC:2033]	-1.56742
Map1b	2.15876	7.83809e-24	8.43884e-22	microtubule associated protein 1B [Source:HGNC Symbol;Acc:HGNC:6836]	-1.67455
Fxyd2	2.15898	9.32428e-05	0.000534537	FXYD domain containing ion transport regulator 2 [Source:HGNC Symbol;Acc:HGNC:4026]	-0.587285
Sh3pxd2a	2.1636	5.18907e-33	1.29247e-30	SH3 and PX domains 2A [Source:HGNC Symbol;Acc:HGNC:23664]	-1.84731
Shisa2	2.16395	5.61639e-11	1.1643e-09	shisa family member 2 [Source:HGNC Symbol;Acc:HGNC:20366]	-0.73573
Fzd4	2.16773	1.40774e-22	1.31242e-20	frizzled class receptor 4 [Source:HGNC Symbol;Acc:HGNC:4042]	-1.65739
Fbxo21	2.16801	1.39527e-12	3.70769e-11	F-box protein 21 [Source:HGNC Symbol;Acc:HGNC:13592]	-1.69193
Nap1l5	2.16826	0.00757744	0.0241137	nucleosome assembly protein 1 like 5 [Source:HGNC Symbol;Acc:HGNC:19968]	-1.11405
Irs3	2.16953	4.54969e-05	0.000283515	insulin receptor substrate 3, pseudogene [Source:HGNC Symbol;Acc:HGNC:6127]	-0.772914
Slpi	2.1717	1.4336e-05	0.00010103	secretory leukocyte peptidase inhibitor [Source:HGNC Symbol;Acc:HGNC:11092]	-1.73361
Vwf	2.17471	1.12908e-22	1.06452e-20	von Willebrand factor [Source:HGNC Symbol;Acc:HGNC:12726]	-1.22126
Acsl3	2.17708	8.10923e-09	1.142e-07	acyl-CoA synthetase long chain family member 3 [Source:HGNC Symbol;Acc:HGNC:3570]	-1.79043
Ift57	2.1775	2.01874e-06	1.75031e-05	intraflagellar transport 57 [Source:HGNC Symbol;Acc:HGNC:17367]	-1.86673
Slc16a10	2.17768	0.000152384	0.000827523	solute carrier family 16 member 10 [Source:HGNC Symbol;Acc:HGNC:17027]	-0.915732
Mybl2	2.1777	8.02764e-05	0.00046841	MYB proto-oncogene like 2 [Source:HGNC Symbol;Acc:HGNC:7548]	-0.865805
Krt15	2.17918	1.34964e-08	1.82963e-07	keratin 15 [Source:HGNC Symbol;Acc:HGNC:6421]	-1.82438
E2f8	2.18061	8.51079e-08	9.85621e-07	E2F transcription factor 8 [Source:HGNC Symbol;Acc:HGNC:24727]	-0.817605
Pcyt1b	2.1814	0.000943632	0.00403674	phosphate cytidylyltransferase 1B, choline [Source:HGNC Symbol;Acc:HGNC:8755]	-1.84072
Prr16	2.18741	0.00757475	0.0241098	proline rich 16 [Source:HGNC Symbol;Acc:HGNC:29654]	-1.10039
Snx24	2.18979	0.00202896	0.00787792	sorting nexin 24 [Source:HGNC Symbol;Acc:HGNC:21533]	-1.86472
Trib2	2.19	1.51628e-15	6.11199e-14	tribbles pseudokinase 2 [Source:HGNC Symbol;Acc:HGNC:30809]	-1.5149
Frem2	2.19566	6.9604e-19	4.30205e-17	FRAS1 related extracellular matrix 2 [Source:HGNC Symbol;Acc:HGNC:25396]	-1.17842
Mum1l1	2.19568	0.00870682	0.0271283	PWWP domain containing 3B [Source:HGNC Symbol;Acc:HGNC:26583]	-1.61348
Efnb2	2.19924	3.60095e-11	7.63566e-10	ephrin B2 [Source:HGNC Symbol;Acc:HGNC:3227]	-1.88093
Anp32e	2.19972	1.19716e-14	4.32427e-13	acidic nuclear phosphoprotein 32 family member E [Source:HGNC Symbol;Acc:HGNC:16673]	-1.83604
Syt11	2.203	2.66228e-05	0.000175397	synaptotagmin 11 [Source:HGNC Symbol;Acc:HGNC:19239]	-1.26375
Pde3b	2.21017	2.03899e-08	2.66042e-07	phosphodiesterase 3B [Source:HGNC Symbol;Acc:HGNC:8779]	-1.23938
Pkp1	2.21139	9.5428e-11	1.88685e-09	plakophilin 1 [Source:HGNC Symbol;Acc:HGNC:9023]	-1.29895
Ephx2	2.21857	1.42803e-07	1.56371e-06	epoxide hydrolase 2 [Source:HGNC Symbol;Acc:HGNC:3402]	-1.6852
Lrrc32	2.21934	6.20483e-12	1.50942e-10	leucine rich repeat containing 32 [Source:HGNC Symbol;Acc:HGNC:4161]	-0.998127
Mgat3	2.21972	7.52121e-05	0.000442106	beta-1,4-mannosyl-glycoprotein 4-beta-N-acetylglucosaminyltransferase [Source:HGNC Symbol;Acc:HGNC:7046]	-1.24656
Trim47	2.22117	1.85248e-08	2.44187e-07	tripartite motif containing 47 [Source:HGNC Symbol;Acc:HGNC:19020]	-1.91034
Sertad4	2.22525	3.01479e-14	1.0352e-12	SERTA domain containing 4 [Source:HGNC Symbol;Acc:HGNC:25236]	-1.6424
Gprasp2	2.22537	3.05007e-05	0.000198362	G protein-coupled receptor associated sorting protein 2 [Source:HGNC Symbol;Acc:HGNC:25169]	-1.80764
Slc6a15	2.2259	1.34969e-05	9.58455e-05	solute carrier family 6 member 15 [Source:HGNC Symbol;Acc:HGNC:13621]	-1.33477
Ntng1	2.22627	6.75461e-13	1.90407e-11	netrin G1 [Source:HGNC Symbol;Acc:HGNC:23319]	-1.18786
Socs5	2.22822	2.10104e-13	6.43343e-12	suppressor of cytokine signaling 5 [Source:HGNC Symbol;Acc:HGNC:16852]	-1.86739
Dtl	2.22875	1.77709e-10	3.36618e-09	denticleless E3 ubiquitin protein ligase homolog [Source:HGNC Symbol;Acc:HGNC:30288]	-0.874018
Jun	2.23023	8.56689e-09	1.19936e-07	Jun proto-oncogene, AP-1 transcription factor subunit [Source:HGNC Symbol;Acc:HGNC:6204]	-0.784941
Col11a1	2.23081	1.12699e-21	9.7447e-20	collagen type XI alpha 1 chain [Source:HGNC Symbol;Acc:HGNC:2186]	-1.38988
Vcam1	2.23195	2.43875e-15	9.57598e-14	vascular cell adhesion molecule 1 [Source:HGNC Symbol;Acc:HGNC:12663]	-1.89922
Clca3a2	2.23284	1.11378e-09	1.83845e-08	chloride channel accessory 3, pseudogene [Source:HGNC Symbol;Acc:HGNC:2017]	-0.926517
Akap12	2.23294	3.30869e-25	4.15153e-23	A-kinase anchoring protein 12 [Source:HGNC Symbol;Acc:HGNC:370]	-1.63648
Slfn9	2.23422	8.28926e-13	2.30552e-11	schlafen family member 13 [Source:HGNC Symbol;Acc:HGNC:26481]	-0.836542
Slc8a2	2.23657	0.0133375	0.0386015	solute carrier family 8 member A2 [Source:HGNC Symbol;Acc:HGNC:11069]	-1.72774
Thsd4	2.2377	4.42649e-17	2.19197e-15	thrombospondin type 1 domain containing 4 [Source:HGNC Symbol;Acc:HGNC:25835]	-0.899131
Eid2b	2.24046	0.000486293	0.00227445	EP300 interacting inhibitor of differentiation 2B [Source:HGNC Symbol;Acc:HGNC:26796]	-1.84688
Gpr157	2.2423	0.000486598	0.00227524	G protein-coupled receptor 157 [Source:HGNC Symbol;Acc:HGNC:23687]	-1.3835
Ctcfl	2.24341	0.0067521	0.0218709	CCCTC-binding factor like [Source:HGNC Symbol;Acc:HGNC:16234]	-0.93155
Ccnd2	2.24467	6.33992e-20	4.56037e-18	cyclin D2 [Source:HGNC Symbol;Acc:HGNC:1583]	-1.91229
H19	2.24496	3.70304e-10	6.59513e-09
Nrg1	2.24635	1.28363e-05	9.17792e-05	neuregulin 1 [Source:HGNC Symbol;Acc:HGNC:7997]	-1.75565
Fgfr3	2.24666	2.69488e-06	2.27132e-05	fibroblast growth factor receptor 3 [Source:HGNC Symbol;Acc:HGNC:3690]	-1.82858
Ednra	2.24821	2.27212e-13	6.91917e-12	endothelin receptor type A [Source:HGNC Symbol;Acc:HGNC:3179]	-1.95631
Rad51	2.25097	1.18644e-07	1.32614e-06	RAD51 recombinase [Source:HGNC Symbol;Acc:HGNC:9817]	-0.901153
C4b	2.25208	1.00964e-10	1.98456e-09	complement C4B (Chido blood group) [Source:HGNC Symbol;Acc:HGNC:1324]	-1.04921
Gpr176	2.25863	0.00205236	0.00795766	G protein-coupled receptor 176 [Source:HGNC Symbol;Acc:HGNC:32370]	-1.24028
Tbx3	2.25865	1.86271e-13	5.79942e-12	T-box transcription factor 3 [Source:HGNC Symbol;Acc:HGNC:11602]	-1.50779
Tox3	2.25974	0.00439013	0.0152283	TOX high mobility group box family member 3 [Source:HGNC Symbol;Acc:HGNC:11972]	-1.20014
Acot7	2.26139	2.9534e-09	4.48874e-08	acyl-CoA thioesterase 7 [Source:HGNC Symbol;Acc:HGNC:24157]	-1.93796
Zfp618	2.26771	0.000257759	0.00131383	zinc finger protein 618 [Source:HGNC Symbol;Acc:HGNC:29416]	-1.51558
Dtx4	2.26865	7.39881e-23	7.21414e-21	deltex E3 ubiquitin ligase 4 [Source:HGNC Symbol;Acc:HGNC:29151]	-1.88108
Asxl3	2.27352	3.8102e-05	0.000243153	ASXL transcriptional regulator 3 [Source:HGNC Symbol;Acc:HGNC:29357]	-1.72658
Grip1	2.27482	3.71803e-07	3.7513e-06	glutamate receptor interacting protein 1 [Source:HGNC Symbol;Acc:HGNC:18708]	-1.78611
Adamts17	2.27717	1.07466e-06	9.90274e-06	ADAM metallopeptidase with thrombospondin type 1 motif 17 [Source:HGNC Symbol;Acc:HGNC:17109]	-1.58017
Ces1d	2.27856	3.6464e-10	6.50814e-09
Wnt7b	2.27878	0.0012464	0.00516	Wnt family member 7B [Source:HGNC Symbol;Acc:HGNC:12787]	-0.873375
Fcgbp	2.27968	3.70978e-10	6.60009e-09	Fc gamma binding protein [Source:HGNC Symbol;Acc:HGNC:13572]	-0.939695
Lmnb1	2.28007	4.09371e-17	2.03321e-15	lamin B1 [Source:HGNC Symbol;Acc:HGNC:6637]	-0.913027
B3galt2	2.28504	2.39009e-10	4.38306e-09	beta-1,3-galactosyltransferase 2 [Source:HGNC Symbol;Acc:HGNC:917]	-1.29309
Clec2f	2.28924	0.00035194	0.00172639
Ncald	2.29038	1.08492e-06	9.9918e-06	neurocalcin delta [Source:HGNC Symbol;Acc:HGNC:7655]	-0.970667
Gramd4	2.29083	6.02586e-18	3.30788e-16	GRAM domain containing 4 [Source:HGNC Symbol;Acc:HGNC:29113]	-1.71431
Kirrel	2.29196	5.43034e-39	1.92812e-36	kirre like nephrin family adhesion molecule 1 [Source:HGNC Symbol;Acc:HGNC:15734]	-1.97146
Lgals7	2.30336	8.40586e-06	6.27919e-05	galectin 7 [Source:HGNC Symbol;Acc:HGNC:6568]	-0.72941
Robo2	2.30563	1.19362e-05	8.61181e-05	roundabout guidance receptor 2 [Source:HGNC Symbol;Acc:HGNC:10250]	-0.922779
Bmp7	2.30769	1.7064e-06	1.51068e-05	bone morphogenetic protein 7 [Source:HGNC Symbol;Acc:HGNC:1074]	-1.30006
Mtmr7	2.31014	2.17913e-10	4.0496e-09	myotubularin related protein 7 [Source:HGNC Symbol;Acc:HGNC:7454]	-1.54764
Tmprss6	2.31234	1.5197e-14	5.40743e-13	transmembrane serine protease 6 [Source:HGNC Symbol;Acc:HGNC:16517]	-1.81303
Adam12	2.31298	1.77037e-12	4.60186e-11	ADAM metallopeptidase domain 12 [Source:HGNC Symbol;Acc:HGNC:190]	-2.00804
Dusp8	2.31333	0.0003604	0.00176282	dual specificity phosphatase 8 [Source:HGNC Symbol;Acc:HGNC:3074]	-1.03399
Sncg	2.31487	3.0598e-25	3.86833e-23	synuclein gamma [Source:HGNC Symbol;Acc:HGNC:11141]	-1.4235
Sez6l	2.31556	1.9147e-05	0.000130846	seizure related 6 homolog like [Source:HGNC Symbol;Acc:HGNC:10763]	-1.71728
Tmem136	2.32234	0.00493658	0.0168573	TLC domain containing 5 [Source:HGNC Symbol;Acc:HGNC:28280]	-1.80114
Garnl3	2.32293	1.20996e-06	1.10579e-05	GTPase activating Rap/RanGAP domain like 3 [Source:HGNC Symbol;Acc:HGNC:25425]	-0.801051
Itga2	2.32825	3.11932e-08	3.92278e-07	integrin subunit alpha 2 [Source:HGNC Symbol;Acc:HGNC:6137]	-1.06659
B3galt5	2.32852	0.00630656	0.0206718	beta-1,3-galactosyltransferase 5 [Source:HGNC Symbol;Acc:HGNC:920]	-1.16648
Adamts4	2.33054	8.64043e-09	1.20865e-07	ADAM metallopeptidase with thrombospondin type 1 motif 4 [Source:HGNC Symbol;Acc:HGNC:220]	-1.98408
Pgr	2.33082	7.34464e-12	1.75825e-10	progesterone receptor [Source:HGNC Symbol;Acc:HGNC:8910]	-1.41295
Nr4a3	2.33539	0.00500707	0.0170631	nuclear receptor subfamily 4 group A member 3 [Source:HGNC Symbol;Acc:HGNC:7982]	-1.93936
Rtp3	2.33579	0.01496	0.0423786	receptor transporter protein 3 [Source:HGNC Symbol;Acc:HGNC:15572]	-0.934506
Camk4	2.33782	1.33147e-13	4.20825e-12	calcium/calmodulin dependent protein kinase IV [Source:HGNC Symbol;Acc:HGNC:1464]	-2.00513
Flrt3	2.3405	4.17709e-06	3.35292e-05	fibronectin leucine rich transmembrane protein 3 [Source:HGNC Symbol;Acc:HGNC:3762]	-1.53499
Kcnh1	2.341	5.18539e-18	2.87488e-16	potassium voltage-gated channel subfamily H member 1 [Source:HGNC Symbol;Acc:HGNC:6250]	-1.46338
Etv5	2.34336	3.85199e-15	1.46898e-13	ETS variant transcription factor 5 [Source:HGNC Symbol;Acc:HGNC:3494]	-2.0076
Ephb1	2.34337	1.68027e-08	2.23141e-07	EPH receptor B1 [Source:HGNC Symbol;Acc:HGNC:3392]	-1.91653
Zyg11a	2.3447	0.0163733	0.0456003	zyg-11 family member A, cell cycle regulator [Source:HGNC Symbol;Acc:HGNC:32058]	-1.197
Dscc1	2.34979	0.00269504	0.010039	DNA replication and sister chromatid cohesion 1 [Source:HGNC Symbol;Acc:HGNC:24453]	-0.871054
Chst10	2.35	0.0113128	0.0336639	carbohydrate sulfotransferase 10 [Source:HGNC Symbol;Acc:HGNC:19650]	-1.02186
Rasgrf2	2.3526	8.00962e-10	1.35288e-08	Ras protein specific guanine nucleotide releasing factor 2 [Source:HGNC Symbol;Acc:HGNC:9876]	-1.30105
Crispld2	2.355	1.11116e-16	5.16519e-15	cysteine rich secretory protein LCCL domain containing 2 [Source:HGNC Symbol;Acc:HGNC:25248]	-0.950415
Lrrn2	2.36105	0.00664579	0.0216105	leucine rich repeat neuronal 2 [Source:HGNC Symbol;Acc:HGNC:16914]	-0.942657
Ffar4	2.36217	0.0083026	0.0260342	free fatty acid receptor 4 [Source:HGNC Symbol;Acc:HGNC:19061]	-1.01469
Sucnr1	2.37001	9.88835e-06	7.27587e-05	succinate receptor 1 [Source:HGNC Symbol;Acc:HGNC:4542]	-1.65671
Slc12a8	2.37454	0.00613194	0.0202353	solute carrier family 12 member 8 [Source:HGNC Symbol;Acc:HGNC:15595]	-0.906961
Pck1	2.37744	2.81991e-09	4.31731e-08	phosphoenolpyruvate carboxykinase 1 [Source:HGNC Symbol;Acc:HGNC:8724]	-0.939697
Hcar2	2.37795	0.00084633	0.00367705	hydroxycarboxylic acid receptor 2 [Source:HGNC Symbol;Acc:HGNC:24827]	-1.27785
Acpp	2.37796	2.79502e-08	3.54972e-07	acid phosphatase 3 [Source:HGNC Symbol;Acc:HGNC:125]	-2.04928
Col4a6	2.37885	3.34182e-22	3.0145e-20	collagen type IV alpha 6 chain [Source:HGNC Symbol;Acc:HGNC:2208]	-1.77075
Pbld1	2.38122	0.0138956	0.0399122	phenazine biosynthesis like protein domain containing [Source:HGNC Symbol;Acc:HGNC:23301]	-1.27907
Etv1	2.38887	0.0001243	0.000691209	ETS variant transcription factor 1 [Source:HGNC Symbol;Acc:HGNC:3490]	-1.63747
Bex1	2.38969	0.00439019	0.0152283	brain expressed X-linked 2 [Source:HGNC Symbol;Acc:HGNC:30933]	-1.01752
Peg3	2.39011	6.03571e-20	4.36034e-18	paternally expressed 3 [Source:HGNC Symbol;Acc:HGNC:8826]	-1.66422
Acvr1c	2.39148	2.67455e-10	4.85669e-09	activin A receptor type 1C [Source:HGNC Symbol;Acc:HGNC:18123]	-1.66976
Sgms2	2.39242	3.91513e-12	9.73707e-11	sphingomyelin synthase 2 [Source:HGNC Symbol;Acc:HGNC:28395]	-1.61202
Rmi2	2.39711	0.00730883	0.0233882	RecQ mediated genome instability 2 [Source:HGNC Symbol;Acc:HGNC:28349]	-0.91683
Adcy1	2.39838	0.00132918	0.00545532	adenylate cyclase 1 [Source:HGNC Symbol;Acc:HGNC:232]	-1.32104
Tshr	2.39912	1.38675e-10	2.68158e-09	thyroid stimulating hormone receptor [Source:HGNC Symbol;Acc:HGNC:12373]	-2.06963
Mns1	2.40009	0.00798517	0.025176	meiosis specific nuclear structural 1 [Source:HGNC Symbol;Acc:HGNC:29636]	-0.792443
Nav2	2.40303	1.78864e-18	1.04733e-16	neuron navigator 2 [Source:HGNC Symbol;Acc:HGNC:15997]	-2.06762
Ptrf	2.4037	8.15693e-28	1.35961e-25	caveolae associated protein 1 [Source:HGNC Symbol;Acc:HGNC:9688]	-0.916443
Cd59a	2.40425	1.33056e-13	4.20825e-12	CD59 molecule (CD59 blood group) [Source:HGNC Symbol;Acc:HGNC:1689]	-1.59742
Chst3	2.40648	0.00181821	0.007154	carbohydrate sulfotransferase 3 [Source:HGNC Symbol;Acc:HGNC:1971]	-1.20792
Fam84a	2.40778	4.21408e-06	3.37729e-05	LRAT domain containing 1 [Source:HGNC Symbol;Acc:HGNC:20743]	-2.01509
Vash2	2.40809	0.00033729	0.00166431	vasohibin 2 [Source:HGNC Symbol;Acc:HGNC:25723]	-1.62583
Hoxa9	2.41274	0.00676823	0.0219189	homeobox A9 [Source:HGNC Symbol;Acc:HGNC:5109]	-0.505347
Reln	2.4132	6.26711e-44	4.02252e-41	reelin [Source:HGNC Symbol;Acc:HGNC:9957]	-1.12648
Gpnmb	2.41385	0.00322195	0.0116507	glycoprotein nmb [Source:HGNC Symbol;Acc:HGNC:4462]	-0.741661
Esrrb	2.42065	2.73402e-08	3.48019e-07	estrogen related receptor beta [Source:HGNC Symbol;Acc:HGNC:3473]	-1.67902
Rerg	2.42454	0.000181662	0.0009667	RAS like estrogen regulated growth inhibitor [Source:HGNC Symbol;Acc:HGNC:15980]	-1.37081
BC052040	2.42577	6.733e-06	5.1353e-05	CDAN1 interacting nuclease 1 [Source:HGNC Symbol;Acc:HGNC:26929]	-2.08787
Kank4	2.42673	7.89923e-24	8.45015e-22	KN motif and ankyrin repeat domains 4 [Source:HGNC Symbol;Acc:HGNC:27263]	-1.47139
Figf	2.4274	1.10344e-05	8.01317e-05	vascular endothelial growth factor D [Source:HGNC Symbol;Acc:HGNC:3708]	-0.978736
Mc2r	2.43174	0.00277694	0.0102935	melanocortin 2 receptor [Source:HGNC Symbol;Acc:HGNC:6930]	-1.76435
Abat	2.43346	1.82312e-14	6.41861e-13	4-aminobutyrate aminotransferase [Source:HGNC Symbol;Acc:HGNC:23]	-2.0841
Syp	2.43433	0.0012484	0.00516569	synaptophysin [Source:HGNC Symbol;Acc:HGNC:11506]	-1.30287
Rgs7	2.4352	0.00448606	0.0155318	regulator of G protein signaling 7 [Source:HGNC Symbol;Acc:HGNC:10003]	-1.68518
Fras1	2.43673	4.62293e-05	0.000287435	Fraser extracellular matrix complex subunit 1 [Source:HGNC Symbol;Acc:HGNC:19185]	-0.994087
Bdnf	2.43751	8.49957e-06	6.34351e-05	brain derived neurotrophic factor [Source:HGNC Symbol;Acc:HGNC:1033]	-1.50866
Slc16a5	2.4394	0.00193925	0.00758251	solute carrier family 16 member 5 [Source:HGNC Symbol;Acc:HGNC:10926]	-1.01821
Ddah1	2.44097	0.00115176	0.00481599	dimethylarginine dimethylaminohydrolase 1 [Source:HGNC Symbol;Acc:HGNC:2715]	-1.01419
Zfp365	2.44102	1.65551e-07	1.7847e-06	zinc finger protein 365 [Source:HGNC Symbol;Acc:HGNC:18194]	-1.98556
Acaa1b	2.44147	0.00513909	0.0174276	acetyl-CoA acyltransferase 1 [Source:HGNC Symbol;Acc:HGNC:82]	-0.892417
Btg1	2.44385	1.2792e-16	5.89705e-15	BTG anti-proliferation factor 1 [Source:HGNC Symbol;Acc:HGNC:1130]	-1.32602
Tnf	2.45036	0.00700157	0.0225651	tumor necrosis factor [Source:HGNC Symbol;Acc:HGNC:11892]	-1.04982
Armcx6	2.45885	0.000344695	0.00169734	armadillo repeat containing X-linked 6 [Source:HGNC Symbol;Acc:HGNC:26094]	-1.32033
Lmo1	2.4628	3.61587e-05	0.000231816	LIM domain only 1 [Source:HGNC Symbol;Acc:HGNC:6641]	-1.51345
Entpd8	2.46346	1.90313e-05	0.000130109	ectonucleoside triphosphate diphosphohydrolase 8 [Source:HGNC Symbol;Acc:HGNC:24860]	-0.902325
Celsr1	2.46498	5.78896e-15	2.16606e-13	cadherin EGF LAG seven-pass G-type receptor 1 [Source:HGNC Symbol;Acc:HGNC:1850]	-1.36614
Akr1cl	2.46888	1.45147e-06	1.30157e-05
Cyp2s1	2.4716	0.00286199	0.0105572	cytochrome P450 family 2 subfamily S member 1 [Source:HGNC Symbol;Acc:HGNC:15654]	-1.37757
Efcab1	2.47262	0.00437446	0.0151997	calaxin [Source:HGNC Symbol;Acc:HGNC:25678]	-1.9399
Fxyd6	2.47569	4.01727e-07	4.02886e-06	FXYD domain containing ion transport regulator 6 [Source:HGNC Symbol;Acc:HGNC:4030]	-2.12791
Elovl4	2.47854	1.25594e-05	9.00306e-05	ELOVL fatty acid elongase 4 [Source:HGNC Symbol;Acc:HGNC:14415]	-2.15801
Igfbp5	2.4832	7.83562e-10	1.32752e-08	insulin like growth factor binding protein 5 [Source:HGNC Symbol;Acc:HGNC:5474]	-1.01496
Bcl11b	2.48644	0.00402052	0.0141251	BCL11 transcription factor B [Source:HGNC Symbol;Acc:HGNC:13222]	-1.29982
Pramef12	2.49155	0.00047981	0.00225044	PRAME family member 12 [Source:HGNC Symbol;Acc:HGNC:22125]	-1.62742
Zc3hav1l	2.49899	7.54557e-11	1.52262e-09	zinc finger CCCH-type containing, antiviral 1 like [Source:HGNC Symbol;Acc:HGNC:22423]	-1.89608
Slc5a7	2.50087	1.49811e-05	0.000104912	solute carrier family 5 member 7 [Source:HGNC Symbol;Acc:HGNC:14025]	-0.707047
Pnmal2	2.50654	0.00560993	0.018735	PNMA family member 8B [Source:HGNC Symbol;Acc:HGNC:29206]	-1.48525
Syt7	2.51058	7.23943e-08	8.48993e-07	synaptotagmin 7 [Source:HGNC Symbol;Acc:HGNC:11514]	-0.944779
Kcna6	2.51123	0.0056374	0.0188004	potassium voltage-gated channel subfamily A member 6 [Source:HGNC Symbol;Acc:HGNC:6225]	-1.65632
Smoc1	2.51457	2.92488e-18	1.67159e-16	SPARC related modular calcium binding 1 [Source:HGNC Symbol;Acc:HGNC:20318]	-1.89696
Stk32a	2.51537	1.19678e-05	8.62713e-05	serine/threonine kinase 32A [Source:HGNC Symbol;Acc:HGNC:28317]	-1.56527
Nlrp5-ps	2.51652	8.52565e-05	0.000493158
Hoxc9	2.52483	0.00436664	0.0151814	homeobox C9 [Source:HGNC Symbol;Acc:HGNC:5130]	-0.93023
Emp2	2.52499	1.68349e-19	1.17059e-17	epithelial membrane protein 2 [Source:HGNC Symbol;Acc:HGNC:3334]	-2.16319
Plagl1	2.52815	7.20617e-14	2.35336e-12	PLAG1 like zinc finger 1 [Source:HGNC Symbol;Acc:HGNC:9046]	-2.077
Itgb3	2.52936	7.11626e-21	5.54936e-19	integrin subunit beta 3 [Source:HGNC Symbol;Acc:HGNC:6156]	-1.2869
Cidec	2.53001	2.18554e-21	1.82361e-19	cell death inducing DFFA like effector c [Source:HGNC Symbol;Acc:HGNC:24229]	-0.88302
Acsbg1	2.53259	0.0066985	0.0217226	acyl-CoA synthetase bubblegum family member 1 [Source:HGNC Symbol;Acc:HGNC:29567]	-1.2403
Sox8	2.5328	6.51526e-05	0.000388309	SRY-box transcription factor 8 [Source:HGNC Symbol;Acc:HGNC:11203]	-1.38245
Spry4	2.53432	1.73379e-14	6.11702e-13	sprouty RTK signaling antagonist 4 [Source:HGNC Symbol;Acc:HGNC:15533]	-1.51884
Adamts20	2.53657	1.79324e-05	0.000123353	ADAM metallopeptidase with thrombospondin type 1 motif 20 [Source:HGNC Symbol;Acc:HGNC:17178]	-1.06396
Shox2	2.53742	2.82799e-05	0.000185145	SHOX homeobox 2 [Source:HGNC Symbol;Acc:HGNC:10854]	-1.8715
Ffar2	2.5386	5.13374e-07	5.05737e-06	free fatty acid receptor 2 [Source:HGNC Symbol;Acc:HGNC:4501]	-1.51336
Fam174b	2.54862	7.1829e-07	6.86138e-06	family with sequence similarity 174 member B [Source:HGNC Symbol;Acc:HGNC:34339]	-0.884068
Cx3cl1	2.55046	2.60841e-20	1.92607e-18	C-X3-C motif chemokine ligand 1 [Source:HGNC Symbol;Acc:HGNC:10647]	-1.85983
St8sia6	2.5514	2.36616e-05	0.000158009	ST8 alpha-N-acetyl-neuraminide alpha-2,8-sialyltransferase 6 [Source:HGNC Symbol;Acc:HGNC:23317]	-1.1829
AU018091	2.5529	0.012858	0.0374346
B4galnt4	2.55407	0.00250416	0.00941414	beta-1,4-N-acetyl-galactosaminyltransferase 4 [Source:HGNC Symbol;Acc:HGNC:26315]	-1.44691
Tgfa	2.55494	3.6285e-05	0.000232536	transforming growth factor alpha [Source:HGNC Symbol;Acc:HGNC:11765]	-1.76959
Chrm1	2.55642	9.93809e-07	9.2086e-06	cholinergic receptor muscarinic 1 [Source:HGNC Symbol;Acc:HGNC:1950]	-2.17002
Cdkn1a	2.55789	0.000348781	0.00171341	cyclin dependent kinase inhibitor 1A [Source:HGNC Symbol;Acc:HGNC:1784]	-0.896543
Ccnd1	2.56873	1.63105e-16	7.43689e-15	cyclin D1 [Source:HGNC Symbol;Acc:HGNC:1582]	-1.27788
Lect1	2.56879	0.000217891	0.00113347	chondromodulin [Source:HGNC Symbol;Acc:HGNC:17005]	-1.06957
Hs6st2	2.57541	2.66059e-06	2.24355e-05	heparan sulfate 6-O-sulfotransferase 2 [Source:HGNC Symbol;Acc:HGNC:19133]	-1.48342
Hs3st1	2.57743	2.42218e-05	0.000161298	heparan sulfate-glucosamine 3-sulfotransferase 1 [Source:HGNC Symbol;Acc:HGNC:5194]	-0.955973
Tmem200a	2.58145	7.8806e-09	1.11356e-07	transmembrane protein 200A [Source:HGNC Symbol;Acc:HGNC:21075]	-1.75468
Fos	2.58834	6.03492e-11	1.24181e-09	Fos proto-oncogene, AP-1 transcription factor subunit [Source:HGNC Symbol;Acc:HGNC:3796]	-0.732481
Gsg1l	2.59277	0.00562381	0.0187663	GSG1 like [Source:HGNC Symbol;Acc:HGNC:28283]	-1.20368
Arxes1	2.59326	5.22766e-05	0.000320851
Chst11	2.59483	3.53767e-13	1.05047e-11	carbohydrate sulfotransferase 11 [Source:HGNC Symbol;Acc:HGNC:17422]	-1.51593
Rasgef1c	2.59921	0.00969536	0.029731	RasGEF domain family member 1C [Source:HGNC Symbol;Acc:HGNC:27400]	-0.683953
Tenm3	2.60442	1.25212e-12	3.354e-11	teneurin transmembrane protein 3 [Source:HGNC Symbol;Acc:HGNC:29944]	-2.23029
Slitrk2	2.60502	0.013859	0.0398414	SLIT and NTRK like family member 2 [Source:HGNC Symbol;Acc:HGNC:13449]	-1.19637
Mfi2	2.61181	5.20716e-05	0.000319945	melanotransferrin [Source:HGNC Symbol;Acc:HGNC:7037]	-1.59878
Agpat9	2.61199	1.09938e-09	1.81709e-08	glycerol-3-phosphate acyltransferase 3 [Source:HGNC Symbol;Acc:HGNC:28157]	-0.995175
Lrrc8e	2.61329	0.000378588	0.00183927	leucine rich repeat containing 8 VRAC subunit E [Source:HGNC Symbol;Acc:HGNC:26272]	-2.22507
Piezo2	2.61475	5.21003e-17	2.54225e-15	piezo type mechanosensitive ion channel component 2 [Source:HGNC Symbol;Acc:HGNC:26270]	-1.27497
H2afy2	2.62299	5.3631e-06	4.19201e-05	macroH2A.2 histone [Source:HGNC Symbol;Acc:HGNC:14453]	-2.13956
Tusc5	2.63562	8.50609e-09	1.19386e-07	trafficking regulator of GLUT4 (SLC2A4) 1 [Source:HGNC Symbol;Acc:HGNC:29592]	-0.734654
Zim1	2.63759	1.93023e-10	3.63563e-09
Id4	2.63913	1.42227e-09	2.30659e-08	inhibitor of DNA binding 4 [Source:HGNC Symbol;Acc:HGNC:5363]	-1.28317
Slc44a4	2.65218	6.96238e-06	5.29331e-05	solute carrier family 44 member 4 [Source:HGNC Symbol;Acc:HGNC:13941]	-1.05545
Capsl	2.65774	0.000449192	0.00212656	calcyphosine like [Source:HGNC Symbol;Acc:HGNC:28375]	-1.11125
Gpm6a	2.65881	0.00817117	0.0256703	glycoprotein M6A [Source:HGNC Symbol;Acc:HGNC:4460]	-1.6834
Gspt2	2.66059	0.000634989	0.00286243	G1 to S phase transition 2 [Source:HGNC Symbol;Acc:HGNC:4622]	-1.7418
Trpm3	2.67682	8.75872e-09	1.22417e-07	transient receptor potential cation channel subfamily M member 3 [Source:HGNC Symbol;Acc:HGNC:17992]	-0.974567
Arc	2.67947	0.0167868	0.0465576	activity regulated cytoskeleton associated protein [Source:HGNC Symbol;Acc:HGNC:648]	-0.794079
Wipf3	2.68083	9.1301e-06	6.76568e-05	WAS/WASL interacting protein family member 3 [Source:HGNC Symbol;Acc:HGNC:22004]	-1.25167
Nnat	2.68286	6.4661e-24	7.0069e-22	neuronatin [Source:HGNC Symbol;Acc:HGNC:7860]	-2.29555
St3gal5	2.68702	1.06026e-05	7.74339e-05	ST3 beta-galactoside alpha-2,3-sialyltransferase 5 [Source:HGNC Symbol;Acc:HGNC:10872]	-2.29284
Bcl2	2.6911	3.77734e-26	5.20961e-24	BCL2 apoptosis regulator [Source:HGNC Symbol;Acc:HGNC:990]	-2.32137
Col9a2	2.69345	2.34506e-19	1.60387e-17	collagen type IX alpha 2 chain [Source:HGNC Symbol;Acc:HGNC:2218]	-2.26666
Lonrf2	2.6992	0.000971917	0.00414711	LON peptidase N-terminal domain and ring finger 2 [Source:HGNC Symbol;Acc:HGNC:24788]	-2.10988
Kif27	2.70902	0.00303002	0.0110669	kinesin family member 27 [Source:HGNC Symbol;Acc:HGNC:18632]	-1.84628
Wnt4	2.70905	2.60395e-09	4.02731e-08	Wnt family member 4 [Source:HGNC Symbol;Acc:HGNC:12783]	-1.97858
Igsf9	2.71228	1.44411e-09	2.33974e-08	immunoglobulin superfamily member 9 [Source:HGNC Symbol;Acc:HGNC:18132]	-2.31162
Slc22a3	2.71643	5.85769e-08	7.0074e-07	solute carrier family 22 member 3 [Source:HGNC Symbol;Acc:HGNC:10967]	-0.914189
Zfp934	2.72396	0.000288934	0.00145452
Oacyl	2.7308	0.00283018	0.010463	O-acyltransferase like, pseudogene [Source:HGNC Symbol;Acc:HGNC:44362]	-1.8997
Ctnnd2	2.73493	5.23325e-08	6.33302e-07	catenin delta 2 [Source:HGNC Symbol;Acc:HGNC:2516]	-1.41566
Ces1f	2.74018	2.79368e-06	2.34159e-05
Aif1l	2.74071	3.83463e-08	4.75073e-07	allograft inflammatory factor 1 like [Source:HGNC Symbol;Acc:HGNC:28904]	-2.12453
Dsp	2.74576	1.29227e-42	7.18845e-40	desmoplakin [Source:HGNC Symbol;Acc:HGNC:3052]	-1.50836
Trpm6	2.74983	2.02503e-09	3.20016e-08	transient receptor potential cation channel subfamily M member 6 [Source:HGNC Symbol;Acc:HGNC:17995]	-2.32956
Rtkn2	2.75135	0.0144872	0.0412844	rhotekin 2 [Source:HGNC Symbol;Acc:HGNC:19364]	-0.81534
Kcne4	2.75521	0.000426006	0.00203468	potassium voltage-gated channel subfamily E regulatory subunit 4 [Source:HGNC Symbol;Acc:HGNC:6244]	-1.04874
Cyp2e1	2.75539	2.92542e-26	4.13723e-24	cytochrome P450 family 2 subfamily E member 1 [Source:HGNC Symbol;Acc:HGNC:2631]	-2.32655
Vwa2	2.75626	1.38693e-06	1.24839e-05	von Willebrand factor A domain containing 2 [Source:HGNC Symbol;Acc:HGNC:24709]	-1.65608
Hey1	2.75678	1.85402e-09	2.94946e-08	hes related family bHLH transcription factor with YRPW motif 1 [Source:HGNC Symbol;Acc:HGNC:4880]	-0.714203
Zfyve28	2.76269	0.00139018	0.00567499	zinc finger FYVE-type containing 28 [Source:HGNC Symbol;Acc:HGNC:29334]	-0.689523
Kif5c	2.77157	1.10779e-08	1.52531e-07	kinesin family member 5C [Source:HGNC Symbol;Acc:HGNC:6325]	-2.19216
Gdpd1	2.77447	3.05261e-18	1.73864e-16	glycerophosphodiester phosphodiesterase domain containing 1 [Source:HGNC Symbol;Acc:HGNC:20883]	-2.37811
Prtg	2.78569	2.13156e-07	2.25332e-06	protogenin [Source:HGNC Symbol;Acc:HGNC:26373]	-1.73207
Sh2d7	2.7924	0.00186752	0.00733299	SH2 domain containing 7 [Source:HGNC Symbol;Acc:HGNC:34549]	-2.13513
Ugt8a	2.80606	0.000394238	0.00190311	UDP glycosyltransferase 8 [Source:HGNC Symbol;Acc:HGNC:12555]	-1.27968
Pcdh10	2.81774	0.0102813	0.0312435	protocadherin 10 [Source:HGNC Symbol;Acc:HGNC:13404]	-1.09043
Ctcflos	2.8256	4.25181e-05	0.000267348
Plin4	2.83174	6.66834e-23	6.58469e-21	perilipin 4 [Source:HGNC Symbol;Acc:HGNC:29393]	-0.903593
Capn6	2.83744	1.66373e-13	5.18959e-12	calpain 6 [Source:HGNC Symbol;Acc:HGNC:1483]	-1.53918
Cxcr4	2.84208	1.27919e-18	7.59685e-17	C-X-C motif chemokine receptor 4 [Source:HGNC Symbol;Acc:HGNC:2561]	-1.45367
Samd5	2.84245	1.2416e-12	3.33116e-11	sterile alpha motif domain containing 5 [Source:HGNC Symbol;Acc:HGNC:21180]	-2.4074
Nipal1	2.85535	0.00760455	0.0241815	NIPA like domain containing 1 [Source:HGNC Symbol;Acc:HGNC:27194]	-2.10575
Tfap2b	2.91013	2.22192e-25	2.85226e-23	transcription factor AP-2 beta [Source:HGNC Symbol;Acc:HGNC:11743]	-2.44575
Dlx3	2.91075	0.000628353	0.00283634	distal-less homeobox 3 [Source:HGNC Symbol;Acc:HGNC:2916]	-1.13416
Hoxc8	2.92863	3.04047e-06	2.52309e-05	homeobox C8 [Source:HGNC Symbol;Acc:HGNC:5129]	-1.64309
Arl11	2.93418	0.00626114	0.0205559	ADP ribosylation factor like GTPase 11 [Source:HGNC Symbol;Acc:HGNC:24046]	-1.90442
Cdh10	2.93606	0.000805041	0.00352058	cadherin 10 [Source:HGNC Symbol;Acc:HGNC:1749]	-1.59928
Peg10	2.94485	4.78703e-07	4.73539e-06	paternally expressed 10 [Source:HGNC Symbol;Acc:HGNC:14005]	-1.22827
Gpr85	2.94876	0.00162697	0.00650163	G protein-coupled receptor 85 [Source:HGNC Symbol;Acc:HGNC:4536]	-1.23721
Fign	2.97015	2.62493e-05	0.000173279	fidgetin, microtubule severing factor [Source:HGNC Symbol;Acc:HGNC:13285]	-1.72874
Map6	2.97357	3.70626e-05	0.000237065	microtubule associated protein 6 [Source:HGNC Symbol;Acc:HGNC:6868]	-1.46611
Col8a1	2.98608	1.06479e-05	7.76629e-05	collagen type VIII alpha 1 chain [Source:HGNC Symbol;Acc:HGNC:2215]	-1.08173
Eppk1	2.98681	3.0927e-24	3.55937e-22	epiplakin 1 [Source:HGNC Symbol;Acc:HGNC:15577]	-1.21181
Gpx3	2.99355	8.17904e-37	2.57532e-34	glutathione peroxidase 3 [Source:HGNC Symbol;Acc:HGNC:4555]	-2.38841
Agtr1a	3.0012	2.24656e-15	8.86301e-14	angiotensin II receptor type 1 [Source:HGNC Symbol;Acc:HGNC:336]	-1.32556
Prelp	3.00691	5.999e-33	1.47223e-30	proline and arginine rich end leucine rich repeat protein [Source:HGNC Symbol;Acc:HGNC:9357]	-1.02304
Map9	3.00865	1.87514e-10	3.54386e-09	microtubule associated protein 9 [Source:HGNC Symbol;Acc:HGNC:26118]	-2.53388
Hepacam2	3.01785	3.08616e-14	1.05457e-12	HEPACAM family member 2 [Source:HGNC Symbol;Acc:HGNC:27364]	-2.50383
Gabrp	3.03282	8.5445e-10	1.43608e-08	gamma-aminobutyric acid type A receptor subunit pi [Source:HGNC Symbol;Acc:HGNC:4089]	-1.82643
Rtn1	3.03773	3.06599e-12	7.75231e-11	reticulon 1 [Source:HGNC Symbol;Acc:HGNC:10467]	-2.51298
Wfdc2	3.04383	0.000189744	0.00100395	WAP four-disulfide core domain 2 [Source:HGNC Symbol;Acc:HGNC:15939]	-1.42043
Adamts3	3.04759	4.27794e-20	3.10393e-18	ADAM metallopeptidase with thrombospondin type 1 motif 3 [Source:HGNC Symbol;Acc:HGNC:219]	-2.18192
Thbs2	3.05073	9.29066e-26	1.27084e-23	thrombospondin 2 [Source:HGNC Symbol;Acc:HGNC:11786]	-1.45141
Cyr61	3.07052	1.32313e-11	2.99399e-10	cellular communication network factor 1 [Source:HGNC Symbol;Acc:HGNC:2654]	-1.01787
Cntn2	3.07401	1.66988e-05	0.000115583	contactin 2 [Source:HGNC Symbol;Acc:HGNC:2172]	-0.885948
Piwil2	3.07485	4.44526e-09	6.55901e-08	piwi like RNA-mediated gene silencing 2 [Source:HGNC Symbol;Acc:HGNC:17644]	-1.97366
Fzd10	3.07626	0.00402839	0.0141498	frizzled class receptor 10 [Source:HGNC Symbol;Acc:HGNC:4039]	-2.52606
Lep	3.12595	2.83846e-44	2.05949e-41	leptin [Source:HGNC Symbol;Acc:HGNC:6553]	-1.13326
Ccdc162	3.13397	0.00752897	0.0239823	coiled-coil domain containing 162, pseudogene [Source:HGNC Symbol;Acc:HGNC:21565]	-2.05001
Egr2	3.16029	1.40229e-05	9.91584e-05	early growth response 2 [Source:HGNC Symbol;Acc:HGNC:3239]	-1.17371
Nkain3	3.17681	1.29196e-05	9.22557e-05	sodium/potassium transporting ATPase interacting 3 [Source:HGNC Symbol;Acc:HGNC:26829]	-2.11768
Selp	3.18047	1.6881e-08	2.23757e-07	selectin P [Source:HGNC Symbol;Acc:HGNC:10721]	-1.29731
Slco1a6	3.18891	0.00337653	0.0121308
Egr3	3.19896	4.99863e-07	4.933e-06	early growth response 3 [Source:HGNC Symbol;Acc:HGNC:3240]	-1.21854
Slco1a5	3.2186	5.09164e-07	5.02183e-06
Tph1	3.2196	3.05802e-11	6.5933e-10	tryptophan hydroxylase 1 [Source:HGNC Symbol;Acc:HGNC:12008]	-0.954515
Igfbp3	3.22177	4.76105e-19	3.06766e-17	insulin like growth factor binding protein 3 [Source:HGNC Symbol;Acc:HGNC:5472]	-1.71793
Ifi27l2a	3.22749	2.54157e-06	2.1508e-05	interferon alpha inducible protein 27 like 2 [Source:HGNC Symbol;Acc:HGNC:19753]	-1.28527
Paqr5	3.22819	0.00209083	0.00808801	progestin and adipoQ receptor family member 5 [Source:HGNC Symbol;Acc:HGNC:29645]	-1.55323
Capn9	3.23357	0.00860788	0.0268451	calpain 9 [Source:HGNC Symbol;Acc:HGNC:1486]	-1.51833
Enc1	3.25963	9.31186e-25	1.10997e-22	ectodermal-neural cortex 1 [Source:HGNC Symbol;Acc:HGNC:3345]	-0.956452
S100a14	3.29237	6.74377e-05	0.000400783	S100 calcium binding protein A14 [Source:HGNC Symbol;Acc:HGNC:18901]	-2.198
Tnfaip2	3.2945	2.77795e-21	2.26139e-19	TNF alpha induced protein 2 [Source:HGNC Symbol;Acc:HGNC:11895]	-2.60752
Adra1a	3.30053	2.09039e-20	1.55042e-18	adrenoceptor alpha 1A [Source:HGNC Symbol;Acc:HGNC:277]	-2.66171
Alox12e	3.31943	1.46525e-11	3.291e-10
Tceal3	3.32249	0.0015822	0.00634552	transcription elongation factor A like 3 [Source:HGNC Symbol;Acc:HGNC:28247]	-1.68929
Cyp1b1	3.33442	7.28507e-21	5.65457e-19	cytochrome P450 family 1 subfamily B member 1 [Source:HGNC Symbol;Acc:HGNC:2597]	-1.20142
Fgf10	3.34358	6.40864e-17	3.09992e-15	fibroblast growth factor 10 [Source:HGNC Symbol;Acc:HGNC:3666]	-1.95083
Epha7	3.35156	3.60671e-17	1.80206e-15	EPH receptor A7 [Source:HGNC Symbol;Acc:HGNC:3390]	-2.16171
Rimklb	3.40602	0.000463195	0.00218233	ribosomal modification protein rimK like family member B [Source:HGNC Symbol;Acc:HGNC:29228]	-1.82288
Lancl3	3.41049	0.000303156	0.00151605	LanC like family member 3 [Source:HGNC Symbol;Acc:HGNC:24767]	-1.97929
Capn8	3.42984	0.000211742	0.00110458	calpain 8 [Source:HGNC Symbol;Acc:HGNC:1485]	-1.7119
Alox8	3.43097	0.0170886	0.0472477	arachidonate 15-lipoxygenase type B [Source:HGNC Symbol;Acc:HGNC:434]	-2.72401
Thbs1	3.4314	1.14965e-26	1.69781e-24	thrombospondin 1 [Source:HGNC Symbol;Acc:HGNC:11785]	-2.35981
Egfl6	3.45198	0.00119798	0.00498551	EGF like domain multiple 6 [Source:HGNC Symbol;Acc:HGNC:3235]	-1.55009
Gipc2	3.45665	0.000151602	0.000824085	GIPC PDZ domain containing family member 2 [Source:HGNC Symbol;Acc:HGNC:18177]	-1.41238
Hmgcs2	3.50271	8.55433e-11	1.69946e-09	3-hydroxy-3-methylglutaryl-CoA synthase 2 [Source:HGNC Symbol;Acc:HGNC:5008]	-1.8601
Spef2	3.50754	0.00538396	0.0181181	sperm flagellar 2 [Source:HGNC Symbol;Acc:HGNC:26293]	-1.2469
Has2	3.55428	2.62879e-10	4.784e-09	hyaluronan synthase 2 [Source:HGNC Symbol;Acc:HGNC:4819]	-2.76889
Tmem215	3.56242	0.000365252	0.00178434	transmembrane protein 215 [Source:HGNC Symbol;Acc:HGNC:33816]	-1.06718
Cited1	3.5828	2.54721e-07	2.64681e-06	Cbp/p300 interacting transactivator with Glu/Asp rich carboxy-terminal domain 1 [Source:HGNC Symbol;Acc:HGNC:1986]	-0.854943
Efnb3	3.58788	0.00330415	0.0119015	ephrin B3 [Source:HGNC Symbol;Acc:HGNC:3228]	-2.26473
Ndp	3.64007	0.000208103	0.00108968	norrin cystine knot growth factor NDP [Source:HGNC Symbol;Acc:HGNC:7678]	-0.971346
Trpv6	3.64021	4.47013e-06	3.5581e-05	transient receptor potential cation channel subfamily V member 6 [Source:HGNC Symbol;Acc:HGNC:14006]	-1.17846
Tox	3.66835	0.000259938	0.00132372	thymocyte selection associated high mobility group box [Source:HGNC Symbol;Acc:HGNC:18988]	-2.17864
Hymai	3.69361	0.00256921	0.00962183	hydatidiform mole associated and imprinted [Source:HGNC Symbol;Acc:HGNC:5326]	-2.00589
Inhbb	3.7157	1.85945e-16	8.36402e-15	inhibin subunit beta B [Source:HGNC Symbol;Acc:HGNC:6067]	-0.973441
Sec14l4	3.73135	4.48698e-05	0.000280273	SEC14 like lipid binding 4 [Source:HGNC Symbol;Acc:HGNC:20627]	-2.27614
Chrdl1	3.73202	2.35481e-16	1.03142e-14	chordin like 1 [Source:HGNC Symbol;Acc:HGNC:29861]	-1.85254
Dgki	3.73356	4.40378e-09	6.50356e-08	diacylglycerol kinase iota [Source:HGNC Symbol;Acc:HGNC:2855]	-2.36083
Atp6v1b1	3.75415	1.41559e-25	1.88986e-23	ATPase H+ transporting V1 subunit B1 [Source:HGNC Symbol;Acc:HGNC:853]	-0.96715
Myb	3.7553	1.38285e-13	4.36238e-12	MYB proto-oncogene, transcription factor [Source:HGNC Symbol;Acc:HGNC:7545]	-1.79284
Foxi1	3.77606	3.08864e-11	6.64218e-10	forkhead box I1 [Source:HGNC Symbol;Acc:HGNC:3815]	-0.846719
AF529169	3.82912	2.3823e-06	2.02939e-05	membrane integral NOTCH2 associated receptor 1 [Source:HGNC Symbol;Acc:HGNC:29172]	-1.23065
Gpr20	3.87472	0.012718	0.0371111	G protein-coupled receptor 20 [Source:HGNC Symbol;Acc:HGNC:4475]	-1.61834
BC030870	3.9285	0.0117078	0.0346665	small integral membrane protein 31 [Source:HGNC Symbol;Acc:HGNC:49638]	-1.44718
Ptn	3.94135	2.81482e-16	1.22009e-14	pleiotrophin [Source:HGNC Symbol;Acc:HGNC:9630]	-2.9768
Pdk4	3.96067	9.55792e-06	7.06388e-05	pyruvate dehydrogenase kinase 4 [Source:HGNC Symbol;Acc:HGNC:8812]	-1.88341
Cybrd1	4.09288	3.08592e-09	4.68162e-08	cytochrome b reductase 1 [Source:HGNC Symbol;Acc:HGNC:20797]	-2.48099
Gpx2	4.15676	0.0143814	0.041053	glutathione peroxidase 2 [Source:HGNC Symbol;Acc:HGNC:4554]	-1.11549
Chil1	4.21466	3.36864e-19	2.23968e-17	chitinase 3 like 1 [Source:HGNC Symbol;Acc:HGNC:1932]	-1.12777
Arhgap40	4.22366	0.000944497	0.0040394	Rho GTPase activating protein 40 [Source:HGNC Symbol;Acc:HGNC:16226]	-1.77523
Etv4	4.25836	2.52938e-07	2.62992e-06	ETS variant transcription factor 4 [Source:HGNC Symbol;Acc:HGNC:3493]	-2.07507
Adamts18	4.27907	4.0109e-24	4.52256e-22	ADAM metallopeptidase with thrombospondin type 1 motif 18 [Source:HGNC Symbol;Acc:HGNC:17110]	-1.58719
Phospho1	4.2934	0.0132364	0.0383422	phosphoethanolamine/phosphocholine phosphatase 1 [Source:HGNC Symbol;Acc:HGNC:16815]	-1.58745
Vnn1	4.35734	1.21283e-06	1.10751e-05	vanin 1 [Source:HGNC Symbol;Acc:HGNC:12705]	-0.826511
Fbn2	4.43235	6.55189e-29	1.22852e-26	fibrillin 2 [Source:HGNC Symbol;Acc:HGNC:3604]	-1.81276
Kcnh2	4.48079	5.09985e-05	0.000314045	potassium voltage-gated channel subfamily H member 2 [Source:HGNC Symbol;Acc:HGNC:6251]	-2.6342
Prom1	4.48356	3.67857e-13	1.09037e-11	prominin 1 [Source:HGNC Symbol;Acc:HGNC:9454]	-0.876803
Bmpr1b	4.50164	5.3844e-08	6.5018e-07	bone morphogenetic protein receptor type 1B [Source:HGNC Symbol;Acc:HGNC:1077]	-2.29669
Smim10l2a	4.51209	0.000175026	0.000935268	small integral membrane protein 10 like 2A [Source:HGNC Symbol;Acc:HGNC:34499]	-1.24883
Egr1	4.63764	2.35271e-16	1.03142e-14	early growth response 1 [Source:HGNC Symbol;Acc:HGNC:3238]	-2.61525
Slc35f3	4.65583	1.30839e-15	5.33849e-14	solute carrier family 35 member F3 [Source:HGNC Symbol;Acc:HGNC:23616]	-3.22706
Trap1	4.705	1.34291e-40	5.74628e-38	TNF receptor associated protein 1 [Source:HGNC Symbol;Acc:HGNC:16264]	-3.08081
Esm1	4.71223	0.00192137	0.00751789	endothelial cell specific molecule 1 [Source:HGNC Symbol;Acc:HGNC:3466]	-1.09141
Fut9	4.80966	1.04505e-21	9.08322e-20	fucosyltransferase 9 [Source:HGNC Symbol;Acc:HGNC:4020]	-1.94254
Ptx3	4.85536	0.000447802	0.00212058	pentraxin 3 [Source:HGNC Symbol;Acc:HGNC:9692]	-0.736434
Cyp26b1	5.20372	0.000430143	0.00205209	cytochrome P450 family 26 subfamily B member 1 [Source:HGNC Symbol;Acc:HGNC:20581]	-0.996073
Kcne2	5.28792	0.0011939	0.00497101	potassium voltage-gated channel subfamily E regulatory subunit 2 [Source:HGNC Symbol;Acc:HGNC:6242]	-1.19106
Ppp1r1b	5.48182	0.00266595	0.00994175	protein phosphatase 1 regulatory inhibitor subunit 1B [Source:HGNC Symbol;Acc:HGNC:9287]	-2.08385
Sfrp5	5.61191	1.27041e-09	2.08258e-08	secreted frizzled related protein 5 [Source:HGNC Symbol;Acc:HGNC:10779]	-0.896263
Tmem229a	5.62957	3.91898e-10	6.95744e-09	transmembrane protein 229A [Source:HGNC Symbol;Acc:HGNC:37279]	-2.85032
Cacna1e	5.6765	6.1982e-07	5.9807e-06	calcium voltage-gated channel subunit alpha1 E [Source:HGNC Symbol;Acc:HGNC:1392]	-0.862677
Lrat	5.96659	2.27289e-09	3.56821e-08	lecithin retinol acyltransferase [Source:HGNC Symbol;Acc:HGNC:6685]	-3.37966
Hey2	6.00575	0.000195773	0.00103192	hes related family bHLH transcription factor with YRPW motif 2 [Source:HGNC Symbol;Acc:HGNC:4881]	-0.982133
Sv2c	6.12701	2.57211e-09	3.98916e-08	synaptic vesicle glycoprotein 2C [Source:HGNC Symbol;Acc:HGNC:30670]	-1.20143
Foxa1	6.17789	1.57319e-13	4.92558e-12	forkhead box A1 [Source:HGNC Symbol;Acc:HGNC:5021]	-2.24134
Prr32	6.56332	3.17439e-06	2.62248e-05	proline rich 32 [Source:HGNC Symbol;Acc:HGNC:34498]	-2.92736
Clic6	7.17013	4.2459e-07	4.23513e-06	chloride intracellular channel 6 [Source:HGNC Symbol;Acc:HGNC:2065]	-0.732434
Msx2	7.41899	0.000614498	0.0027851	msh homeobox 2 [Source:HGNC Symbol;Acc:HGNC:7392]	-3.13511
Fgg	10.7155	5.80486e-07	5.665e-06	fibrinogen gamma chain [Source:HGNC Symbol;Acc:HGNC:3694]	-1.04918
Areg	18.508	8.39905e-08	9.7471e-07	amphiregulin [Source:HGNC Symbol;Acc:HGNC:651]	-1.35865

## Sheet: Figure 2
Gene	Fold Change	pvalue	padj
Wap	0.0272606	1.19481e-07	1.33193e-06
Lao1	0.0495899	2.25236e-21	1.84252e-19
Fabp3	0.0605849	7.97171e-21	6.15888e-19
Glycam1	0.0671215	0.000122357	0.000681994
Slc9a4	0.0682267	9.67681e-63	2.01858e-59
Spp1	0.0810782	8.65436e-06	6.4475e-05
Atp13a4	0.0839028	1.93382e-94	1.61358e-90
Lalba	0.0942292	1.89869e-63	4.52648e-60
Wfdc3	0.094562	6.37598e-22	5.68997e-20
Csn1s2b	0.103653	1.11345e-10	2.17325e-09
Csn1s1	0.137855	7.178e-12	1.72107e-10
B4galt1	0.142755	7.84601e-70	2.61868e-66
Csn2	0.157925	1.24777e-11	2.84076e-10
Csn1s2a	0.158603	7.85413e-05	0.000458767
Csn3	0.161403	1.31992e-08	1.79225e-07
Atp2c2	0.167423	5.13149e-44	3.42537e-41
Cel	0.172645	5.40441e-47	5.01048e-44
Olah	0.177917	4.49186e-25	5.51178e-23
Pigr	0.205158	1.49022e-43	8.88169e-41
Trf	0.234272	6.7329e-66	1.87264e-62
Slc28a3	0.261007	2.69348e-22	2.45622e-20
Elf5	0.395711	1.69731e-19	1.1753e-17
Vdr	0.397892	2.21381e-21	1.83151e-19
Xbp1	0.429606	5.11226e-11	1.06642e-09
Slc41a1	0.439356	1.06655e-17	5.66836e-16
Slc11a2	0.488906	9.61225e-17	4.55708e-15
Slc30a4	0.525742	1.38475e-25	1.8636e-23
Slc39a14	0.531297	4.5942e-08	5.6167e-07
Nr3c1 (GR)	0.812016	0.00103764	0.00439496
Tfcp2l1	1.20626	0.417155	0.571846
Defb1	1.26827	0.647684	0.767126
Olfm4	1.26988	0.618495	0.744103
Slc7a11	1.5287	0.0528622	0.119249
Txnip	1.58372	0.00118021	0.00492383
Stat5a	0.593225	1.04487e-10	2.04898e-09
Stat5b	0.807602	1.69403e-05	0.000117129
Cdh1	1.31976	0.000117898	0.000659343
Krt14	1.22539	0.020424	0.0549026
Krt18	0.949858	0.517468	0.662385
Krt8	0.967337	0.692183	0.801278
Krt5	2.04695	5.73904e-10	9.94529e-09
Krt17	1.85717	1.95951e-08	2.56071e-07
Cxcl14	1.73408	1.19247e-07	1.3311e-06
Epcam	1.05506	0.483082	0.631595
