# Supplementary material for: Disease-Associated Mutations of the STAT5B SH2 Domain Regulate Cytokine-Driven Enhancer Function and Mammary Development
Source: J Mammary Gland Biol Neoplasia. 2025 Mar 31;30(1):7. doi: 10.1007/s10911-025-09582-8 (PMC11958444; doi:10.1007/s10911-025-09582-8)
Supplement: Supplementary file 4 — Supplementary Material 4 [file 10911_2025_9582_MOESM4_ESM.xlsx]

## Sheet: WT vs Y665F
Gene	Fold Change	pvalue	padj	title	ranked_score		GO	Description	LogP_Y665F.up	LogP_Y665F.down	Enrichment	Z-score
Defb1	19.9667	2.63973e-10	8.28042e-09	defensin beta 1 [Source:HGNC Symbol;Acc:HGNC:2766]	-0.565562		GO:0044057	regulation of system process	0	8.0336	3.2	7.8
Jchain	19.5941	1.607e-58	4.46961e-55	joining chain of multimeric IgA and IgM [Source:HGNC Symbol;Acc:HGNC:5713]	-0.936577		GO:0010830	regulation of myotube differentiation	0	7.77008	11	9.1
Saa1	9.6239	1.26081e-05	0.000122552	serum amyloid A1 [Source:HGNC Symbol;Acc:HGNC:10513]	-0.306945		GO:0032989	cellular component morphogenesis	0	6.78475	3.1	7.6
Saa2	9.10846	4.87129e-05	0.000393286	serum amyloid A2 [Source:HGNC Symbol;Acc:HGNC:10514]	-0.249637		R-MMU-1266695	Interleukin-7 signaling	0	6.73158	17	11
Mup3	7.65168	4.50549e-05	0.000368928				GO:0060537	muscle tissue development	0	6.95971	3.6	6.9
Olfm4	7.08243	6.48311e-06	6.83662e-05	olfactomedin 4 [Source:HGNC Symbol;Acc:HGNC:17190]	-1.19186		R-MMU-1474290	Collagen formation	0	9.37698	11	12
Alb	6.95401	0.00162446	0.00775648	albumin [Source:HGNC Symbol;Acc:HGNC:399]	-0.60665		GO:0032963	collagen metabolic process	0	5.56669	8.4	7.7
Scarna9	6.3087	1.02832e-13	6.33234e-12				GO:1902904	negative regulation of supramolecular fiber organization	0	5.61266	4.8	6.9
Mat1a	6.21182	0.00455235	0.0181442	methionine adenosyltransferase 1A [Source:HGNC Symbol;Acc:HGNC:6903]	-0.719718		GO:0034762	regulation of transmembrane transport	0	5.87124	2.7	6
Fgg	6.08249	0.000102104	0.000745044	fibrinogen gamma chain [Source:HGNC Symbol;Acc:HGNC:3694]	-0.811861		GO:0006936	muscle contraction	0	14.9534	7.7	13
Pou2af1	5.78423	1.9697e-07	3.19439e-06	POU class 2 homeobox associating factor 1 [Source:HGNC Symbol;Acc:HGNC:9211]	-1.04844		GO:0055001	muscle cell development	0	13.839	7.3	12
Scd4	5.11691	1.55876e-06	1.96649e-05				R-MMU-8936459	RUNX1 regulates genes involved in megakaryocyte differentiation and platelet function	0	31.9134	22	26
Rnase1	5.10163	3.05873e-06	3.58708e-05	ribonuclease A family member 1, pancreatic [Source:HGNC Symbol;Acc:HGNC:10044]	-0.617966		GO:0042391	regulation of membrane potential	2.32436	3.72777	2.2	3.5
BB123696	5.05061	0.00298805	0.0128319				GO:0045087	innate immune response	7.72105	0	4.2	4.8
Nlrp10	4.98463	0.00041172	0.00243741	NLR family pyrin domain containing 10 [Source:HGNC Symbol;Acc:HGNC:21464]	-0.475235		GO:0050863	regulation of T cell activation	6.32588	0	6.9	6.4
Aldh1a2	4.67457	0.000173527	0.00117287	aldehyde dehydrogenase 1 family member A2 [Source:HGNC Symbol;Acc:HGNC:15472]	-0.859397		GO:0002250	adaptive immune response	10.8819	0	9.8	11
Trap1	4.65701	8.65055e-45	1.4436e-41	TNF receptor associated protein 1 [Source:HGNC Symbol;Acc:HGNC:16264]	-0.953442		GO:0002366	leukocyte activation involved in immune response	5.65302	0	9.4	6.7
Serpina3f	4.49918	0.00366292	0.0152322				GO:0032103	positive regulation of response to external stimulus	5.62228	0	4	4.1
Car4	4.13867	7.22146e-15	5.68451e-13	carbonic anhydrase 4 [Source:HGNC Symbol;Acc:HGNC:1375]	-0.958894		GO:0001773	myeloid dendritic cell activation	5.73306	0	33	9.7
Cd247	4.07369	0.000206902	0.0013666	CD247 molecule [Source:HGNC Symbol;Acc:HGNC:1677]	-1.03673		GO:1903964	monounsaturated fatty acid metabolic process	5.97602	0	260	28
Mmd2	3.95654	1.31348e-07	2.23667e-06	monocyte to macrophage differentiation associated 2 [Source:HGNC Symbol;Acc:HGNC:30133]	-0.781772
Serpina3g	3.71197	0.000495737	0.00285474
H2-DMb2	3.68813	0.0105656	0.0359353	major histocompatibility complex, class II, DM beta [Source:HGNC Symbol;Acc:HGNC:4935]	-1.15912
Slc6a14	3.65549	1.93634e-10	6.19036e-09	solute carrier family 6 member 14 [Source:HGNC Symbol;Acc:HGNC:11047]	-0.47432
Cd59a	3.55336	4.43619e-30	2.7419e-27	CD59 molecule (CD59 blood group) [Source:HGNC Symbol;Acc:HGNC:1689]	-1.08695
Retnla	3.53304	1.11498e-16	1.20044e-14	resistin like beta [Source:HGNC Symbol;Acc:HGNC:20388]	-0.621254
Themis	3.53259	0.00135157	0.00664752	thymocyte selection associated [Source:HGNC Symbol;Acc:HGNC:21569]	-1.22778
Gbp10	3.50313	0.00760613	0.0275817	guanylate binding protein family member 6 [Source:HGNC Symbol;Acc:HGNC:25395]	-1.23436
Gbp2b	3.4663	0.00491878	0.0193504	guanylate binding protein 2 [Source:HGNC Symbol;Acc:HGNC:4183]	-0.669808
Scd3	3.41882	1.32714e-06	1.70627e-05
Slamf1	3.33899	0.00317076	0.0135053	signaling lymphocytic activation molecule family member 1 [Source:HGNC Symbol;Acc:HGNC:10903]	-0.877466
Cd2	3.23093	9.88577e-05	0.000725159	CD2 molecule [Source:HGNC Symbol;Acc:HGNC:1639]	-1.08201
Cd3d	3.22488	0.00403125	0.0164604	CD3 delta subunit of T-cell receptor complex [Source:HGNC Symbol;Acc:HGNC:1673]	-1.27569
Aqp9	3.16044	0.00150101	0.00724792	aquaporin 9 [Source:HGNC Symbol;Acc:HGNC:643]	-0.377217
Azgp1	3.12009	0.013615	0.0440665	alpha-2-glycoprotein 1, zinc-binding [Source:HGNC Symbol;Acc:HGNC:910]	-0.790717
Ubd	3.09426	3.30676e-25	1.19963e-22	ubiquitin D [Source:HGNC Symbol;Acc:HGNC:18795]	-0.769712
Cd226	3.08099	9.17665e-07	1.23715e-05	CD226 molecule [Source:HGNC Symbol;Acc:HGNC:16961]	-1.22526
Ms4a4b	3.02069	1.38905e-05	0.000132927
Cers3	2.99183	3.14919e-05	0.000270272	ceramide synthase 3 [Source:HGNC Symbol;Acc:HGNC:23752]	-1.11614
Tnfrsf9	2.96885	0.00766751	0.0277561	TNF receptor superfamily member 9 [Source:HGNC Symbol;Acc:HGNC:11924]	-0.68893
Rgs8	2.95325	0.00103917	0.00532935	regulator of G protein signaling 8 [Source:HGNC Symbol;Acc:HGNC:16810]	-0.730375
Lrrc7	2.91624	0.00866083	0.0306601	leucine rich repeat containing 7 [Source:HGNC Symbol;Acc:HGNC:18531]	-0.984415
Slc7a11	2.89738	1.43737e-07	2.41315e-06	solute carrier family 7 member 11 [Source:HGNC Symbol;Acc:HGNC:11059]	-1.10986
Lyz1	2.87621	4.5717e-06	5.05583e-05	lysozyme [Source:HGNC Symbol;Acc:HGNC:6740]	-0.714023
Elovl6	2.8575	0.000379988	0.00227938	ELOVL fatty acid elongase 6 [Source:HGNC Symbol;Acc:HGNC:15829]	-1.43416
Slamf6	2.84875	0.0153088	0.0483758	SLAM family member 6 [Source:HGNC Symbol;Acc:HGNC:21392]	-1.03584
Igf2bp2	2.80032	0.0076501	0.027705	insulin like growth factor 2 mRNA binding protein 2 [Source:HGNC Symbol;Acc:HGNC:28867]	-0.464924
Sh2d7	2.79149	0.00106778	0.00545594	SH2 domain containing 7 [Source:HGNC Symbol;Acc:HGNC:34549]	-0.99255
Gpr174	2.76687	0.00837829	0.0298372	G protein-coupled receptor 174 [Source:HGNC Symbol;Acc:HGNC:30245]	-1.3661
Pdk4	2.75385	0.000500574	0.00287822	pyruvate dehydrogenase kinase 4 [Source:HGNC Symbol;Acc:HGNC:8812]	-0.641045
Tubb2b	2.73629	1.17464e-11	4.92523e-10	tubulin beta 2B class IIb [Source:HGNC Symbol;Acc:HGNC:30829]	-0.531499
Angptl4	2.73295	4.993e-15	4.04481e-13	angiopoietin like 4 [Source:HGNC Symbol;Acc:HGNC:16039]	-0.567114
Sell	2.72638	0.00378131	0.0156427	selectin L [Source:HGNC Symbol;Acc:HGNC:10720]	-1.54768
Itk	2.68139	0.000113731	0.000817025	IL2 inducible T cell kinase [Source:HGNC Symbol;Acc:HGNC:6171]	-0.934979
Atp12a	2.66186	1.65457e-16	1.73657e-14	ATPase H+/K+ transporting non-gastric alpha2 subunit [Source:HGNC Symbol;Acc:HGNC:13816]	-1.08033
Stamos	2.59823	0.00976888	0.0337662
Cxcr3	2.59712	0.0114642	0.0383549	C-X-C motif chemokine receptor 3 [Source:HGNC Symbol;Acc:HGNC:4540]	-0.761391
Glipr1	2.58615	0.000241023	0.00155417	GLI pathogenesis related 1 [Source:HGNC Symbol;Acc:HGNC:17001]	-1.06796
Cd8a	2.58216	8.33752e-06	8.53075e-05	CD8 subunit alpha [Source:HGNC Symbol;Acc:HGNC:1706]	-0.936933
Dock2	2.53978	3.32277e-12	1.57083e-10	dedicator of cytokinesis 2 [Source:HGNC Symbol;Acc:HGNC:2988]	-1.01159
Gsdmc	2.52656	1.1112e-06	1.46823e-05	gasdermin C [Source:HGNC Symbol;Acc:HGNC:7151]	-0.542237
Lix1	2.52322	0.000350158	0.0021272	limb and CNS expressed 1 [Source:HGNC Symbol;Acc:HGNC:18581]	-0.866891
AI504432	2.51672	0.000805625	0.00431044
Nrcam	2.49365	4.47203e-06	4.9786e-05	neuronal cell adhesion molecule [Source:HGNC Symbol;Acc:HGNC:7994]	-0.978961
Klf6	2.42673	5.84971e-12	2.63818e-10	KLF transcription factor 6 [Source:HGNC Symbol;Acc:HGNC:2235]	-0.820774
Cd3g	2.39622	0.000990143	0.00512516	CD3 gamma subunit of T-cell receptor complex [Source:HGNC Symbol;Acc:HGNC:1675]	-1.0859
Rgs4	2.39059	3.70656e-09	9.19096e-08	regulator of G protein signaling 4 [Source:HGNC Symbol;Acc:HGNC:10000]	-0.592597
Fndc7	2.38764	0.00275401	0.0120028	fibronectin type III domain containing 7 [Source:HGNC Symbol;Acc:HGNC:26668]	-0.648172
Ccl5	2.38487	9.70136e-05	0.000713514	C-C motif chemokine ligand 5 [Source:HGNC Symbol;Acc:HGNC:10632]	-0.951044
Mfsd11	2.37718	2.07773e-14	1.48812e-12	major facilitator superfamily domain containing 11 [Source:HGNC Symbol;Acc:HGNC:25458]	-0.778123
B2m	2.37544	1.448e-14	1.0645e-12	beta-2-microglobulin [Source:HGNC Symbol;Acc:HGNC:914]	-0.830567
Arg2	2.36168	4.85001e-16	4.57271e-14	arginase 2 [Source:HGNC Symbol;Acc:HGNC:664]	-0.720395
Ddah1	2.35695	0.000928501	0.00487105	dimethylarginine dimethylaminohydrolase 1 [Source:HGNC Symbol;Acc:HGNC:2715]	-0.631823
Csn1s2b	2.34997	0.00779343	0.028066
Mgam	2.33527	0.00884541	0.0311484	maltase-glucoamylase [Source:HGNC Symbol;Acc:HGNC:7043]	-1.37338
Dusp8	2.32481	0.000131041	0.000923483	dual specificity phosphatase 8 [Source:HGNC Symbol;Acc:HGNC:3074]	-0.619266
Cd28	2.3195	0.000184519	0.00123516	CD28 molecule [Source:HGNC Symbol;Acc:HGNC:1653]	-1.25987
Oacyl	2.31937	0.00860752	0.0305297	O-acyltransferase like, pseudogene [Source:HGNC Symbol;Acc:HGNC:44362]	-0.640894
Btg1	2.31527	1.0995e-16	1.19146e-14	BTG anti-proliferation factor 1 [Source:HGNC Symbol;Acc:HGNC:1130]	-0.86376
Grap2	2.31421	0.000147223	0.00102114	GRB2 related adaptor protein 2 [Source:HGNC Symbol;Acc:HGNC:4563]	-1.01124
Rnf125	2.28744	4.09798e-12	1.88915e-10	ring finger protein 125 [Source:HGNC Symbol;Acc:HGNC:21150]	-0.797068
Nlrp1a	2.28586	0.0062294	0.0235302	NLR family pyrin domain containing 1 [Source:HGNC Symbol;Acc:HGNC:14374]	-0.702575
Pmaip1	2.28538	0.00172725	0.00815796	phorbol-12-myristate-13-acetate-induced protein 1 [Source:HGNC Symbol;Acc:HGNC:9108]	-1.06512
Slpi	2.25668	1.28069e-06	1.65419e-05	secretory leukocyte peptidase inhibitor [Source:HGNC Symbol;Acc:HGNC:11092]	-0.572877
Itgal	2.25147	3.97186e-08	7.71564e-07	integrin subunit alpha L [Source:HGNC Symbol;Acc:HGNC:6148]	-1.14903
Eif4e3	2.24356	8.1264e-11	2.77896e-09	eukaryotic translation initiation factor 4E family member 3 [Source:HGNC Symbol;Acc:HGNC:31837]	-1.12967
Rgs9	2.23813	0.00204387	0.0093755	regulator of G protein signaling 9 [Source:HGNC Symbol;Acc:HGNC:10004]	-0.321827
Ccl9	2.23684	2.4567e-09	6.31701e-08	C-C motif chemokine ligand 15 [Source:HGNC Symbol;Acc:HGNC:10613]	-0.723272
Cd3e	2.23562	0.00805739	0.0288483	CD3 epsilon subunit of T-cell receptor complex [Source:HGNC Symbol;Acc:HGNC:1674]	-1.16912
Slc15a1	2.2309	0.0062547	0.0235937	solute carrier family 15 member 1 [Source:HGNC Symbol;Acc:HGNC:10920]	-0.349257
Me1	2.22941	1.61307e-12	8.28276e-11	malic enzyme 1 [Source:HGNC Symbol;Acc:HGNC:6983]	-1.2465
Eid2b	2.22859	0.000241736	0.00155751	EP300 interacting inhibitor of differentiation 2B [Source:HGNC Symbol;Acc:HGNC:26796]	-0.937341
Kcnj15	2.22066	0.00410134	0.0167098	potassium inwardly rectifying channel subfamily J member 15 [Source:HGNC Symbol;Acc:HGNC:6261]	-0.256258
Wfdc17	2.21797	1.0211e-06	1.36103e-05
Foxq1	2.21767	0.000902206	0.00474803	forkhead box Q1 [Source:HGNC Symbol;Acc:HGNC:20951]	-0.352531
Aldh1a7	2.2167	3.50754e-05	0.000295626	aldehyde dehydrogenase 1 family member A1 [Source:HGNC Symbol;Acc:HGNC:402]	-0.969043
Rnu12	2.21218	0.000434544	0.00254981	RNA, U12 small nuclear [Source:HGNC Symbol;Acc:HGNC:19380]	-1.33599
Map6	2.20327	0.0016221	0.00774746	microtubule associated protein 6 [Source:HGNC Symbol;Acc:HGNC:6868]	-0.766596
Olfr56	2.20267	0.00431215	0.0174029	olfactory receptor family 2 subfamily V member 1 [Source:HGNC Symbol;Acc:HGNC:8280]	-0.477497
Lat	2.20073	0.0127553	0.0418274	linker for activation of T cells [Source:HGNC Symbol;Acc:HGNC:18874]	-0.663041
B3galt1	2.18289	0.00488548	0.0192512	beta-1,3-galactosyltransferase 1 [Source:HGNC Symbol;Acc:HGNC:916]	-1.13772
Nudt4	2.17619	5.15563e-15	4.13641e-13	nudix hydrolase 4 [Source:HGNC Symbol;Acc:HGNC:8051]	-0.842378
Slc5a8	2.16493	5.62301e-07	8.08938e-06	solute carrier family 5 member 8 [Source:HGNC Symbol;Acc:HGNC:19119]	-0.832311
Ace2	2.16305	0.000770049	0.00414562	angiotensin converting enzyme 2 [Source:HGNC Symbol;Acc:HGNC:13557]	-0.634607
Mt1	2.14793	0.0106179	0.0360364	metallothionein 1A [Source:HGNC Symbol;Acc:HGNC:7393]	-0.239999
Btg2	2.13382	3.7825e-14	2.57643e-12	BTG anti-proliferation factor 2 [Source:HGNC Symbol;Acc:HGNC:1131]	-0.810806
Fhad1	2.1305	0.00795401	0.0285455	forkhead associated phosphopeptide binding domain 1 [Source:HGNC Symbol;Acc:HGNC:29408]	-0.292338
Scd2	2.12866	4.09532e-11	1.52892e-09
AI662270	2.1281	9.6434e-06	9.66541e-05
Nfe2l3	2.12636	8.50291e-17	9.39712e-15	NFE2 like bZIP transcription factor 3 [Source:HGNC Symbol;Acc:HGNC:7783]	-0.767739
C1rl	2.12512	0.00187454	0.00872348	complement C1r subcomponent like [Source:HGNC Symbol;Acc:HGNC:21265]	-0.846397
Txnip	2.12275	1.37146e-08	3.02737e-07	thioredoxin interacting protein [Source:HGNC Symbol;Acc:HGNC:16952]	-0.61681
Gsta3	2.11932	0.0118454	0.0393777
Tfcp2l1	2.11826	0.000510716	0.00293169	transcription factor CP2 like 1 [Source:HGNC Symbol;Acc:HGNC:17925]	-0.500757
Skint3	2.11801	0.0110376	0.03717
Fth1	2.1122	1.86107e-15	1.6009e-13	ferritin heavy chain 1 [Source:HGNC Symbol;Acc:HGNC:3976]	-0.738233
Tnip3	2.10721	0.0041977	0.0170441	TNFAIP3 interacting protein 3 [Source:HGNC Symbol;Acc:HGNC:19315]	-0.77429
Cdkn1a	2.10683	0.00265028	0.0116474	cyclin dependent kinase inhibitor 1A [Source:HGNC Symbol;Acc:HGNC:1784]	-0.544346
Slc41a2	2.10339	0.000230138	0.00149321	solute carrier family 41 member 2 [Source:HGNC Symbol;Acc:HGNC:31045]	-0.428645
Ifit1bl1	2.101	0.00870945	0.0308061	interferon induced protein with tetratricopeptide repeats 1B [Source:HGNC Symbol;Acc:HGNC:23442]	-0.949613
AW551984	2.09663	0.000518307	0.0029703	von Willebrand factor A domain containing 5A [Source:HGNC Symbol;Acc:HGNC:6658]	-0.77318
Lctl	2.09533	0.00973346	0.0336881	lactase like [Source:HGNC Symbol;Acc:HGNC:15583]	-1.17376
Cdkn3	2.09401	0.00148906	0.00720066	cyclin dependent kinase inhibitor 3 [Source:HGNC Symbol;Acc:HGNC:1791]	-0.950249
Gimap3	2.0905	0.000497149	0.00286083
Gda	2.08734	3.5718e-22	7.94749e-20	guanine deaminase [Source:HGNC Symbol;Acc:HGNC:4212]	-0.790725
Rasgrp1	2.07623	1.88842e-07	3.08658e-06	RAS guanyl releasing protein 1 [Source:HGNC Symbol;Acc:HGNC:9878]	-0.874213
Prss35	2.06834	0.00527353	0.0205139	serine protease 35 [Source:HGNC Symbol;Acc:HGNC:21387]	-0.267647
Rgs7	2.06645	0.0143151	0.0458554	regulator of G protein signaling 7 [Source:HGNC Symbol;Acc:HGNC:10003]	-1.23168
Tmem154	2.06423	8.43177e-06	8.6219e-05	transmembrane protein 154 [Source:HGNC Symbol;Acc:HGNC:26489]	-1.03622
Stat4	2.04395	0.00867591	0.030707	signal transducer and activator of transcription 4 [Source:HGNC Symbol;Acc:HGNC:11365]	-1.47611
Kcnk3	2.03965	0.0132455	0.0430868	potassium two pore domain channel subfamily K member 3 [Source:HGNC Symbol;Acc:HGNC:6278]	-1.60059
Nupr1	2.03893	3.09595e-12	1.48038e-10	nuclear protein 1, transcriptional regulator [Source:HGNC Symbol;Acc:HGNC:29990]	-0.765633
Shtn1	2.03689	4.69191e-16	4.44878e-14	shootin 1 [Source:HGNC Symbol;Acc:HGNC:29319]	-0.642876
Scarna6	2.0312	1.26787e-06	1.64018e-05
Lax1	2.02164	0.00366684	0.0152447	lymphocyte transmembrane adaptor 1 [Source:HGNC Symbol;Acc:HGNC:26005]	-0.840016
Nipal2	2.01656	3.96324e-15	3.22627e-13	NIPA like domain containing 2 [Source:HGNC Symbol;Acc:HGNC:25854]	-0.785196
Cenpl	2.01479	3.74893e-06	4.27629e-05	centromere protein L [Source:HGNC Symbol;Acc:HGNC:17879]	-1.24523
Nkg7	2.01213	0.00220719	0.0099631	natural killer cell granule protein 7 [Source:HGNC Symbol;Acc:HGNC:7830]	-0.793303
Ceacam10	2.00931	1.12248e-08	2.51098e-07
Ltf	2.00835	5.40493e-07	7.82964e-06	lactotransferrin [Source:HGNC Symbol;Acc:HGNC:6720]	-0.635917
Batf	2.00314	0.014377	0.0459976	basic leucine zipper ATF-like transcription factor [Source:HGNC Symbol;Acc:HGNC:958]	-0.554281
Podxl2	0.499391	0.00456164	0.0181769	podocalyxin like 2 [Source:HGNC Symbol;Acc:HGNC:17936]	0.750134
Ptgis	0.498812	0.00623179	0.0235327	prostaglandin I2 synthase [Source:HGNC Symbol;Acc:HGNC:9603]	1.06758
Gpr151	0.498741	0.00918784	0.0321315	G protein-coupled receptor 151 [Source:HGNC Symbol;Acc:HGNC:23624]	0.769454
Grem2	0.498553	0.000344836	0.00210407	gremlin 2, DAN family BMP antagonist [Source:HGNC Symbol;Acc:HGNC:17655]	0.99835
Notch3	0.49847	1.77852e-23	4.71111e-21	notch receptor 3 [Source:HGNC Symbol;Acc:HGNC:7883]	1.55546
Mtss1l	0.498294	3.53072e-18	4.71365e-16	MTSS I-BAR domain containing 2 [Source:HGNC Symbol;Acc:HGNC:25094]	1.08225
Mok	0.498288	0.00238025	0.0106209	MOK protein kinase [Source:HGNC Symbol;Acc:HGNC:9833]	0.670744
Ntng2	0.498159	0.00382776	0.0158113	netrin G2 [Source:HGNC Symbol;Acc:HGNC:14288]	0.617058
AW046200	0.497637	0.00543608	0.0210334
Fam171a2	0.496936	8.81978e-06	8.94194e-05	family with sequence similarity 171 member A2 [Source:HGNC Symbol;Acc:HGNC:30480]	0.967465
Kifc3	0.496547	5.35484e-12	2.43492e-10	kinesin family member C3 [Source:HGNC Symbol;Acc:HGNC:6326]	1.35363
Lrp1	0.496529	1.37357e-21	2.8299e-19	LDL receptor related protein 1 [Source:HGNC Symbol;Acc:HGNC:6692]	1.47222
Ncor2	0.496178	1.37201e-10	4.50711e-09	nuclear receptor corepressor 2 [Source:HGNC Symbol;Acc:HGNC:7673]	1.58518
Pgls	0.495261	3.91245e-12	1.81364e-10	6-phosphogluconolactonase [Source:HGNC Symbol;Acc:HGNC:8903]	1.2398
Adcy5	0.494656	1.60307e-14	1.16821e-12	adenylate cyclase 5 [Source:HGNC Symbol;Acc:HGNC:236]	1.0695
Chadl	0.494599	3.80413e-05	0.000317657	chondroadherin like [Source:HGNC Symbol;Acc:HGNC:25165]	0.78551
Per2	0.494481	1.77953e-06	2.22448e-05	period circadian regulator 2 [Source:HGNC Symbol;Acc:HGNC:8846]	0.970858
Rbm38	0.49411	9.0104e-06	9.11859e-05	RNA binding motif protein 38 [Source:HGNC Symbol;Acc:HGNC:15818]	1.24152
Itga11	0.49393	1.81417e-07	2.97688e-06	integrin subunit alpha 11 [Source:HGNC Symbol;Acc:HGNC:6136]	1.37381
Serpinh1	0.493557	3.94038e-21	7.82823e-19	serpin family H member 1 [Source:HGNC Symbol;Acc:HGNC:1546]	1.05473
Pear1	0.493533	1.77098e-11	7.12149e-10	platelet endothelial aggregation receptor 1 [Source:HGNC Symbol;Acc:HGNC:33631]	1.33405
Fut9	0.49331	1.48554e-05	0.000141097	fucosyltransferase 9 [Source:HGNC Symbol;Acc:HGNC:4020]	0.704094
Cep131	0.493217	2.99536e-09	7.55084e-08	centrosomal protein 131 [Source:HGNC Symbol;Acc:HGNC:29511]	1.62856
Kmt2d	0.492783	3.65801e-11	1.36872e-09	lysine methyltransferase 2D [Source:HGNC Symbol;Acc:HGNC:7133]	1.27847
Dbp	0.49259	0.00606211	0.0230134	D-box binding PAR bZIP transcription factor [Source:HGNC Symbol;Acc:HGNC:2697]	0.518871
Smad6	0.492422	0.0005553	0.0031445	SMAD family member 6 [Source:HGNC Symbol;Acc:HGNC:6772]	0.926087
Slc4a3	0.492216	2.05492e-07	3.32114e-06	solute carrier family 4 member 3 [Source:HGNC Symbol;Acc:HGNC:11029]	1.16797
Ccdc102a	0.491748	1.61657e-08	3.5081e-07	coiled-coil domain containing 102A [Source:HGNC Symbol;Acc:HGNC:28097]	1.23451
Akr1cl	0.491409	7.87079e-05	0.00059139
Hist3h2a	0.49118	1.81478e-10	5.82633e-09	H2A clustered histone 25 [Source:HGNC Symbol;Acc:HGNC:20507]	1.15005
Smtn	0.49009	5.65763e-14	3.70253e-12	smoothelin [Source:HGNC Symbol;Acc:HGNC:11126]	1.35472
Mfsd10	0.489916	7.87489e-12	3.44021e-10	major facilitator superfamily domain containing 10 [Source:HGNC Symbol;Acc:HGNC:16894]	1.37035
Cpa3	0.489827	2.17494e-07	3.47656e-06	carboxypeptidase A3 [Source:HGNC Symbol;Acc:HGNC:2298]	0.916623
Col11a2	0.489817	0.00779349	0.028066	collagen type XI alpha 2 chain [Source:HGNC Symbol;Acc:HGNC:2187]	0.720112
Fam83g	0.489559	6.63821e-05	0.000509218	family with sequence similarity 83 member G [Source:HGNC Symbol;Acc:HGNC:32554]	1.29593
F2rl3	0.489262	0.00219022	0.00991062	F2R like thrombin or trypsin receptor 3 [Source:HGNC Symbol;Acc:HGNC:3540]	0.82274
Nudt14	0.48908	2.77406e-12	1.33796e-10	nudix hydrolase 14 [Source:HGNC Symbol;Acc:HGNC:20141]	1.17347
Gadd45gip1	0.488408	3.79505e-16	3.68209e-14	GADD45G interacting protein 1 [Source:HGNC Symbol;Acc:HGNC:29996]	1.28094
Lamb2	0.487033	4.44053e-24	1.39818e-21	laminin subunit beta 2 [Source:HGNC Symbol;Acc:HGNC:6487]	1.57398
Rhbdf1	0.48697	4.94351e-11	1.79342e-09	rhomboid 5 homolog 1 [Source:HGNC Symbol;Acc:HGNC:20561]	1.22644
Ifnk	0.486961	0.00384318	0.0158711	interferon kappa [Source:HGNC Symbol;Acc:HGNC:21714]	0.412317
Ampd2	0.485631	1.46945e-15	1.29064e-13	adenosine monophosphate deaminase 2 [Source:HGNC Symbol;Acc:HGNC:469]	1.30661
Aatk	0.485366	1.53809e-06	1.94894e-05	apoptosis associated tyrosine kinase [Source:HGNC Symbol;Acc:HGNC:21]	1.19033
Fbln2	0.48501	2.81469e-27	1.34204e-24	fibulin 2 [Source:HGNC Symbol;Acc:HGNC:3601]	1.34294
Fxyd2	0.483639	0.000111337	0.000802239	FXYD domain containing ion transport regulator 2 [Source:HGNC Symbol;Acc:HGNC:4026]	0.797773
Dusp5	0.483601	1.63273e-05	0.000152987	dual specificity phosphatase 5 [Source:HGNC Symbol;Acc:HGNC:3071]	1.50045
Sync	0.483534	0.00471211	0.0186778	syncoilin, intermediate filament protein [Source:HGNC Symbol;Acc:HGNC:28897]	1.06179
Kcnq4	0.483519	2.93636e-05	0.000253896	potassium voltage-gated channel subfamily Q member 4 [Source:HGNC Symbol;Acc:HGNC:6298]	1.32108
Ncln	0.483477	4.19617e-18	5.51384e-16	nicalin [Source:HGNC Symbol;Acc:HGNC:26923]	1.25429
Thop1	0.483416	1.39978e-14	1.0336e-12	thimet oligopeptidase 1 [Source:HGNC Symbol;Acc:HGNC:11793]	1.04121
Olfml2a	0.482922	3.17904e-08	6.30616e-07	olfactomedin like 2A [Source:HGNC Symbol;Acc:HGNC:27270]	1.2465
C1qtnf2	0.482684	2.27757e-05	0.000203797	C1q and TNF related 2 [Source:HGNC Symbol;Acc:HGNC:14325]	0.924954
Nr4a1	0.482632	4.86725e-06	5.3332e-05	nuclear receptor subfamily 4 group A member 1 [Source:HGNC Symbol;Acc:HGNC:7980]	0.773051
Gadd45g	0.48248	3.28945e-07	5.05466e-06	growth arrest and DNA damage inducible gamma [Source:HGNC Symbol;Acc:HGNC:4097]	1.41771
Lypd3	0.482473	0.00885673	0.0311817	LY6/PLAUR domain containing 3 [Source:HGNC Symbol;Acc:HGNC:24880]	0.96386
Scaf1	0.482395	2.35946e-13	1.37194e-11	SR-related CTD associated factor 1 [Source:HGNC Symbol;Acc:HGNC:30403]	1.54254
Tfeb	0.481796	2.51401e-11	9.75671e-10	transcription factor EB [Source:HGNC Symbol;Acc:HGNC:11753]	1.40255
Kif26a	0.481411	9.62821e-09	2.20103e-07	kinesin family member 26A [Source:HGNC Symbol;Acc:HGNC:20226]	1.20261
Evc2	0.480097	5.77558e-12	2.61833e-10	EvC ciliary complex subunit 2 [Source:HGNC Symbol;Acc:HGNC:19747]	1.17048
Ltc4s	0.479812	0.00338301	0.0142457	leukotriene C4 synthase [Source:HGNC Symbol;Acc:HGNC:6719]	1.55189
Gjb3	0.479566	0.000269965	0.00171234	gap junction protein beta 3 [Source:HGNC Symbol;Acc:HGNC:4285]	0.751441
Apoe	0.479483	5.29166e-26	2.05366e-23	apolipoprotein E [Source:HGNC Symbol;Acc:HGNC:613]	1.20064
Hist2h4	0.479248	8.08109e-08	1.43313e-06	H4 clustered histone 3 [Source:HGNC Symbol;Acc:HGNC:4787]	1.05066
Kif7	0.477682	4.89425e-05	0.000394566	kinesin family member 7 [Source:HGNC Symbol;Acc:HGNC:30497]	0.770979
Pold4	0.477564	0.000121829	0.000869953	DNA polymerase delta 4, accessory subunit [Source:HGNC Symbol;Acc:HGNC:14106]	1.17653
Arhgef10l	0.477377	3.43526e-19	5.2116e-17	Rho guanine nucleotide exchange factor 10 like [Source:HGNC Symbol;Acc:HGNC:25540]	1.40508
Cacng7	0.477232	0.00919535	0.0321433	calcium voltage-gated channel auxiliary subunit gamma 7 [Source:HGNC Symbol;Acc:HGNC:13626]	0.87046
Hist2h3b	0.477175	0.0106203	0.0360374
Tns2	0.476836	8.78175e-18	1.06971e-15	tensin 2 [Source:HGNC Symbol;Acc:HGNC:19737]	1.31154
Dlk2	0.476653	0.00624918	0.0235835	delta like non-canonical Notch ligand 2 [Source:HGNC Symbol;Acc:HGNC:21113]	0.813547
Dlg4	0.476603	9.33508e-05	0.000690837	discs large MAGUK scaffold protein 4 [Source:HGNC Symbol;Acc:HGNC:2903]	1.49961
Fes	0.476563	8.32013e-12	3.62523e-10	FES proto-oncogene, tyrosine kinase [Source:HGNC Symbol;Acc:HGNC:3657]	1.10275
Wnt11	0.476265	0.00979312	0.0338289	Wnt family member 11 [Source:HGNC Symbol;Acc:HGNC:12776]	1.13213
Kcnn4	0.476246	9.23821e-23	2.23431e-20	potassium calcium-activated channel subfamily N member 4 [Source:HGNC Symbol;Acc:HGNC:6293]	1.06471
Fam65c	0.475955	0.00166427	0.00791265	RIPOR family member 3 [Source:HGNC Symbol;Acc:HGNC:16168]	1.43866
Igsf8	0.4755	1.61541e-18	2.26538e-16	immunoglobulin superfamily member 8 [Source:HGNC Symbol;Acc:HGNC:17813]	1.41401
Cdkl4	0.475302	0.00497858	0.0195626	cyclin dependent kinase like 4 [Source:HGNC Symbol;Acc:HGNC:19287]	0.483573
Col18a1	0.475248	5.22038e-19	7.6419e-17	collagen type XVIII alpha 1 chain [Source:HGNC Symbol;Acc:HGNC:2195]	1.3347
Shank3	0.475153	2.10422e-13	1.23732e-11	SH3 and multiple ankyrin repeat domains 3 [Source:HGNC Symbol;Acc:HGNC:14294]	1.13163
Setd1b	0.47484	8.73622e-12	3.77695e-10	SET domain containing 1B, histone lysine methyltransferase [Source:HGNC Symbol;Acc:HGNC:29187]	1.19568
Mdfi	0.474677	3.96263e-08	7.70963e-07	MyoD family inhibitor [Source:HGNC Symbol;Acc:HGNC:6967]	1.49321
Pcdhgb8	0.474202	2.51908e-05	0.000222308	protocadherin gamma subfamily B, 3 [Source:HGNC Symbol;Acc:HGNC:8710]	0.757722
Mmp9	0.473781	0.00220308	0.00994972	matrix metallopeptidase 9 [Source:HGNC Symbol;Acc:HGNC:7176]	0.964871
Cd248	0.473401	4.20221e-05	0.000346817	CD248 molecule [Source:HGNC Symbol;Acc:HGNC:18219]	1.47932
Gsn	0.473369	6.66382e-27	2.92647e-24	gelsolin [Source:HGNC Symbol;Acc:HGNC:4620]	1.24258
Plch2	0.473204	1.18293e-08	2.63914e-07	phospholipase C eta 2 [Source:HGNC Symbol;Acc:HGNC:29037]	1.12526
Mmp23	0.472965	2.65598e-06	3.15916e-05	matrix metallopeptidase 23B [Source:HGNC Symbol;Acc:HGNC:7171]	1.37775
Begain	0.472644	0.00912435	0.0319755	brain enriched guanylate kinase associated [Source:HGNC Symbol;Acc:HGNC:24163]	0.917041
Plekhh3	0.47203	2.42773e-16	2.4554e-14	pleckstrin homology, MyTH4 and FERM domain containing H3 [Source:HGNC Symbol;Acc:HGNC:26105]	1.06184
Slit3	0.471983	1.10936e-32	1.2342e-29	slit guidance ligand 3 [Source:HGNC Symbol;Acc:HGNC:11087]	1.48056
Gpsm1	0.471801	3.97934e-09	9.79457e-08	G protein signaling modulator 1 [Source:HGNC Symbol;Acc:HGNC:17858]	1.00642
Ap5b1	0.471665	1.64548e-10	5.3528e-09	adaptor related protein complex 5 subunit beta 1 [Source:HGNC Symbol;Acc:HGNC:25104]	1.22009
Ggn	0.470295	0.0132183	0.0430247	gametogenetin [Source:HGNC Symbol;Acc:HGNC:18869]	1.14869
Med16	0.469956	6.14443e-13	3.39531e-11	mediator complex subunit 16 [Source:HGNC Symbol;Acc:HGNC:17556]	1.50703
Hist1h2be	0.469874	1.76761e-08	3.77582e-07	H2B clustered histone 7 [Source:HGNC Symbol;Acc:HGNC:4752]	0.796443
Cspg4	0.469618	1.85752e-08	3.93879e-07	chondroitin sulfate proteoglycan 4 [Source:HGNC Symbol;Acc:HGNC:2466]	1.00094
Siva1	0.468572	1.55278e-09	4.15935e-08	SIVA1 apoptosis inducing factor [Source:HGNC Symbol;Acc:HGNC:17712]	1.03765
Tpsb2	0.468054	2.17175e-06	2.64541e-05	tryptase alpha/beta 1 [Source:HGNC Symbol;Acc:HGNC:12019]	1.26297
Zdhhc12	0.467708	4.05608e-09	9.95411e-08	zinc finger DHHC-type palmitoyltransferase 12 [Source:HGNC Symbol;Acc:HGNC:19159]	1.19328
Larp6	0.467681	9.88525e-05	0.000725159	La ribonucleoprotein 6, translational regulator [Source:HGNC Symbol;Acc:HGNC:24012]	1.32983
Col25a1	0.466438	0.00520039	0.0202814	collagen type XXV alpha 1 chain [Source:HGNC Symbol;Acc:HGNC:18603]	0.731539
Pcnxl3	0.466341	4.37e-19	6.45367e-17	pecanex 3 [Source:HGNC Symbol;Acc:HGNC:18760]	1.51462
Ror2	0.465091	1.09509e-05	0.000108135	receptor tyrosine kinase like orphan receptor 2 [Source:HGNC Symbol;Acc:HGNC:10257]	1.55513
Adrm1	0.465009	2.28971e-14	1.6191e-12	ADRM1 26S proteasome ubiquitin receptor [Source:HGNC Symbol;Acc:HGNC:15759]	1.35125
Notch1	0.464811	5.94879e-48	1.41819e-44	notch receptor 1 [Source:HGNC Symbol;Acc:HGNC:7881]	1.13362
Smpd3	0.463983	5.91201e-05	0.000462539	sphingomyelin phosphodiesterase 3 [Source:HGNC Symbol;Acc:HGNC:14240]	1.3375
Exoc3l4	0.463903	3.43888e-08	6.75949e-07	exocyst complex component 3 like 4 [Source:HGNC Symbol;Acc:HGNC:20120]	1.15035
Srcin1	0.463634	6.84084e-08	1.22885e-06	SRC kinase signaling inhibitor 1 [Source:HGNC Symbol;Acc:HGNC:29506]	0.883648
Slc29a1	0.463336	1.86569e-21	3.79691e-19	solute carrier family 29 member 1 (Augustine blood group) [Source:HGNC Symbol;Acc:HGNC:11003]	1.20484
H19	0.463179	2.64733e-10	8.28869e-09
Snord15a	0.462437	1.14291e-05	0.000112259	small nucleolar RNA, C/D box 15A [Source:HGNC Symbol;Acc:HGNC:10114]	0.78163
Tnrc18	0.462341	4.13874e-28	2.22798e-25	trinucleotide repeat containing 18 [Source:HGNC Symbol;Acc:HGNC:11962]	1.50942
Rarres2	0.462085	5.97132e-12	2.67156e-10	retinoic acid receptor responder 2 [Source:HGNC Symbol;Acc:HGNC:9868]	1.10907
Cpxm1	0.46135	6.95451e-12	3.07843e-10	carboxypeptidase X, M14 family member 1 [Source:HGNC Symbol;Acc:HGNC:15771]	1.19685
Ngef	0.461299	0.00118485	0.00595215	neuronal guanine nucleotide exchange factor [Source:HGNC Symbol;Acc:HGNC:7807]	1.26334
Mab21l2	0.461132	0.00342377	0.0143847	mab-21 like 2 [Source:HGNC Symbol;Acc:HGNC:6758]	0.701473
Col1a1	0.460681	1.20154e-28	7.16116e-26	collagen type I alpha 1 chain [Source:HGNC Symbol;Acc:HGNC:2197]	1.43522
Stk19	0.460616	7.47186e-08	1.33216e-06	serine/threonine kinase 19 [Source:HGNC Symbol;Acc:HGNC:11398]	1.66988
Grrp1	0.460415	6.01616e-08	1.10206e-06	family with sequence similarity 110 member D [Source:HGNC Symbol;Acc:HGNC:25860]	1.78831
Peli3	0.460325	0.00349618	0.01463	pellino E3 ubiquitin protein ligase family member 3 [Source:HGNC Symbol;Acc:HGNC:30010]	0.950003
Lgals7	0.459545	1.38917e-05	0.000132927	galectin 7 [Source:HGNC Symbol;Acc:HGNC:6568]	0.86529
Trim47	0.458616	8.21078e-09	1.90308e-07	tripartite motif containing 47 [Source:HGNC Symbol;Acc:HGNC:19020]	1.31812
Mfsd12	0.458065	2.14393e-11	8.47816e-10	major facilitator superfamily domain containing 12 [Source:HGNC Symbol;Acc:HGNC:28299]	1.20727
Pkmyt1	0.45799	6.3823e-07	8.98043e-06	protein kinase, membrane associated tyrosine/threonine 1 [Source:HGNC Symbol;Acc:HGNC:29650]	1.15391
Armc5	0.457556	2.38525e-11	9.32204e-10	armadillo repeat containing 5 [Source:HGNC Symbol;Acc:HGNC:25781]	1.46446
Atp1b2	0.457225	0.00219194	0.00991545	ATPase Na+/K+ transporting subunit beta 2 [Source:HGNC Symbol;Acc:HGNC:805]	0.537043
Rbm42	0.456978	4.98574e-23	1.2361e-20	RNA binding motif protein 42 [Source:HGNC Symbol;Acc:HGNC:28117]	1.39111
Cbr3	0.456018	3.76596e-06	4.28985e-05	carbonyl reductase 3 [Source:HGNC Symbol;Acc:HGNC:1549]	1.35819
Ly6g6d	0.455939	1.4962e-05	0.000141888	lymphocyte antigen 6 family member G6D [Source:HGNC Symbol;Acc:HGNC:13935]	0.77629
Ephb3	0.455315	4.23524e-17	4.90818e-15	EPH receptor B3 [Source:HGNC Symbol;Acc:HGNC:3394]	1.10578
Mn1	0.455252	2.48011e-09	6.35762e-08	MN1 proto-oncogene, transcriptional regulator [Source:HGNC Symbol;Acc:HGNC:7180]	1.23547
Ankrd23	0.455245	9.17142e-05	0.000680314	ankyrin repeat domain 23 [Source:HGNC Symbol;Acc:HGNC:24470]	0.886132
Map3k11	0.453991	5.16308e-20	8.70317e-18	mitogen-activated protein kinase kinase kinase 11 [Source:HGNC Symbol;Acc:HGNC:6850]	1.30763
Lrrn1	0.453686	0.000306366	0.00190841	leucine rich repeat neuronal 1 [Source:HGNC Symbol;Acc:HGNC:20980]	1.10997
Atn1	0.453633	2.33165e-11	9.13395e-10	atrophin 1 [Source:HGNC Symbol;Acc:HGNC:3033]	1.23269
Btbd2	0.453555	1.44835e-18	2.06581e-16	BTB domain containing 2 [Source:HGNC Symbol;Acc:HGNC:15504]	1.24202
Zfr2	0.453423	5.25972e-08	9.82914e-07	zinc finger RNA binding protein 2 [Source:HGNC Symbol;Acc:HGNC:29189]	1.03259
Wscd1	0.453032	0.0122627	0.0405067	WSC domain containing 1 [Source:HGNC Symbol;Acc:HGNC:29060]	0.87282
Pcdh9	0.451917	0.0015666	0.00751464	protocadherin 9 [Source:HGNC Symbol;Acc:HGNC:8661]	0.653173
Map3k10	0.451486	4.29002e-14	2.86368e-12	mitogen-activated protein kinase kinase kinase 10 [Source:HGNC Symbol;Acc:HGNC:6849]	1.41933
Ssbp4	0.451318	2.14853e-09	5.61984e-08	single stranded DNA binding protein 4 [Source:HGNC Symbol;Acc:HGNC:15676]	1.60857
Abhd17a	0.451238	1.54379e-15	1.34884e-13	abhydrolase domain containing 17A, depalmitoylase [Source:HGNC Symbol;Acc:HGNC:28756]	1.46724
Podn	0.451022	2.49596e-15	2.10924e-13	podocan [Source:HGNC Symbol;Acc:HGNC:23174]	1.30211
Lyl1	0.45092	0.0001271	0.000901805	LYL1 basic helix-loop-helix family member [Source:HGNC Symbol;Acc:HGNC:6734]	0.922279
Ppan	0.450812	5.56034e-15	4.43976e-13	peter pan homolog [Source:HGNC Symbol;Acc:HGNC:9227]	1.02277
Pitpnm2os1	0.450302	0.0126836	0.0416335
Hlx	0.448862	4.4797e-06	4.98382e-05	H2.0 like homeobox [Source:HGNC Symbol;Acc:HGNC:4978]	0.807977
Apod	0.44811	0.00139432	0.00681159	apolipoprotein D [Source:HGNC Symbol;Acc:HGNC:612]	0.90904
Hist1h1d	0.447781	3.22469e-16	3.147e-14	H1.3 linker histone, cluster member [Source:HGNC Symbol;Acc:HGNC:4717]	0.977388
Atp13a2	0.447335	1.17332e-23	3.2634e-21	ATPase cation transporting 13A2 [Source:HGNC Symbol;Acc:HGNC:30213]	1.4517
Col27a1	0.446996	5.35321e-13	2.96792e-11	collagen type XXVII alpha 1 chain [Source:HGNC Symbol;Acc:HGNC:22986]	1.29306
Selm	0.446908	2.05681e-11	8.1919e-10	selenoprotein M [Source:HGNC Symbol;Acc:HGNC:30397]	1.401
Ephb2	0.446762	2.94348e-07	4.56937e-06	EPH receptor B2 [Source:HGNC Symbol;Acc:HGNC:3393]	1.53359
Dpep1	0.446752	1.65074e-17	1.96769e-15	dipeptidase 1 [Source:HGNC Symbol;Acc:HGNC:3002]	1.27605
Psd2	0.446368	8.18772e-06	8.39291e-05	pleckstrin and Sec7 domain containing 2 [Source:HGNC Symbol;Acc:HGNC:19092]	0.863873
Unc5a	0.446201	3.72917e-06	4.26249e-05	unc-5 netrin receptor A [Source:HGNC Symbol;Acc:HGNC:12567]	0.86086
Ltbp4	0.445629	1.41055e-20	2.61548e-18	latent transforming growth factor beta binding protein 4 [Source:HGNC Symbol;Acc:HGNC:6717]	1.60119
Crlf2	0.445576	6.79111e-07	9.46785e-06	cytokine receptor like factor 2 [Source:HGNC Symbol;Acc:HGNC:14281]	1.02872
Slc5a2	0.445327	0.0128477	0.0420481	solute carrier family 5 member 2 [Source:HGNC Symbol;Acc:HGNC:11037]	0.793651
Lmna	0.444282	5.32258e-45	9.86925e-42	lamin A/C [Source:HGNC Symbol;Acc:HGNC:6636]	1.46497
Cspg5	0.44422	0.000375735	0.00225792	chondroitin sulfate proteoglycan 5 [Source:HGNC Symbol;Acc:HGNC:2467]	0.671586
Bahcc1	0.443376	1.01033e-16	1.10924e-14	BAH domain and coiled-coil containing 1 [Source:HGNC Symbol;Acc:HGNC:29279]	1.28113
Mib2	0.442687	2.89514e-23	7.42654e-21	MIB E3 ubiquitin protein ligase 2 [Source:HGNC Symbol;Acc:HGNC:30577]	1.36153
Pcdh20	0.442407	0.00701286	0.0259204	protocadherin 20 [Source:HGNC Symbol;Acc:HGNC:14257]	1.26903
Necab3	0.442213	0.00558069	0.0214834	N-terminal EF-hand calcium binding protein 3 [Source:HGNC Symbol;Acc:HGNC:15851]	0.98788
Fbxl18	0.442212	9.17664e-11	3.1126e-09	F-box and leucine rich repeat protein 18 [Source:HGNC Symbol;Acc:HGNC:21874]	1.45958
Lzts1	0.442127	0.00465335	0.0184761	leucine zipper tumor suppressor 1 [Source:HGNC Symbol;Acc:HGNC:13861]	0.815291
Esrra	0.442116	6.50069e-15	5.1414e-13	estrogen related receptor alpha [Source:HGNC Symbol;Acc:HGNC:3471]	1.40703
Hoxd3	0.442061	0.0044384	0.017792	homeobox D3 [Source:HGNC Symbol;Acc:HGNC:5137]	0.742477
St6galnac5	0.442045	0.0145598	0.0464756	ST6 N-acetylgalactosaminide alpha-2,6-sialyltransferase 5 [Source:HGNC Symbol;Acc:HGNC:19342]	0.537743
Camk2a	0.442006	0.000539336	0.00307287	calcium/calmodulin dependent protein kinase II alpha [Source:HGNC Symbol;Acc:HGNC:1460]	0.626397
Rabep2	0.441908	9.24095e-21	1.74217e-18	rabaptin, RAB GTPase binding effector protein 2 [Source:HGNC Symbol;Acc:HGNC:24817]	1.36374
Abcb9	0.440769	1.15953e-13	7.03647e-12	ATP binding cassette subfamily B member 9 [Source:HGNC Symbol;Acc:HGNC:50]	1.19588
Irx4	0.440405	8.37302e-12	3.63878e-10	iroquois homeobox 4 [Source:HGNC Symbol;Acc:HGNC:6129]	1.55297
Sf3b5	0.440298	3.15732e-13	1.78608e-11	splicing factor 3b subunit 5 [Source:HGNC Symbol;Acc:HGNC:21083]	1.24233
Hhip	0.439794	0.0127462	0.0418131	hedgehog interacting protein [Source:HGNC Symbol;Acc:HGNC:14866]	0.477791
Llgl2	0.439667	2.03183e-11	8.11175e-10	LLGL scribble cell polarity complex component 2 [Source:HGNC Symbol;Acc:HGNC:6629]	1.72552
Fhl3	0.438842	6.38783e-06	6.76826e-05	four and a half LIM domains 3 [Source:HGNC Symbol;Acc:HGNC:3704]	0.87291
Anks6	0.438106	6.66688e-06	7.0061e-05	ankyrin repeat and sterile alpha motif domain containing 6 [Source:HGNC Symbol;Acc:HGNC:26724]	1.19904
Rfx2	0.437728	1.53356e-07	2.56176e-06	regulatory factor X2 [Source:HGNC Symbol;Acc:HGNC:9983]	1.45423
Hspbp1	0.437686	2.1197e-16	2.15692e-14	HSPA (Hsp70) binding protein 1 [Source:HGNC Symbol;Acc:HGNC:24989]	1.46421
Pcdhga12	0.437508	1.65249e-05	0.000154492	protocadherin gamma subfamily A, 12 [Source:HGNC Symbol;Acc:HGNC:8699]	0.854109
Hpdl	0.436575	0.00635852	0.0239096	4-hydroxyphenylpyruvate dioxygenase like [Source:HGNC Symbol;Acc:HGNC:28242]	1.46065
Caskin2	0.435943	3.13843e-20	5.3994e-18	CASK interacting protein 2 [Source:HGNC Symbol;Acc:HGNC:18200]	1.32089
Bhlha15	0.435848	7.15455e-11	2.49781e-09	basic helix-loop-helix family member a15 [Source:HGNC Symbol;Acc:HGNC:22265]	1.0847
Pgf	0.435404	1.68866e-06	2.11564e-05	placental growth factor [Source:HGNC Symbol;Acc:HGNC:8893]	0.938393
Tcf3	0.435202	5.19555e-22	1.14083e-19	transcription factor 3 [Source:HGNC Symbol;Acc:HGNC:11633]	1.42745
Ndufs7	0.435109	9.29128e-21	1.74217e-18	NADH:ubiquinone oxidoreductase core subunit S7 [Source:HGNC Symbol;Acc:HGNC:7714]	1.4833
Taf1c	0.434871	6.93467e-09	1.62647e-07	TATA-box binding protein associated factor, RNA polymerase I subunit C [Source:HGNC Symbol;Acc:HGNC:11534]	1.50382
Snx21	0.434232	9.65033e-14	5.98679e-12	sorting nexin family member 21 [Source:HGNC Symbol;Acc:HGNC:16154]	1.38552
Stmn2	0.434005	0.0118373	0.0393585	stathmin 2 [Source:HGNC Symbol;Acc:HGNC:10577]	0.659702
Ccbe1	0.433969	0.00601279	0.0228568	collagen and calcium binding EGF domains 1 [Source:HGNC Symbol;Acc:HGNC:29426]	0.760133
Tbx2	0.433878	1.47628e-06	1.87919e-05	T-box transcription factor 2 [Source:HGNC Symbol;Acc:HGNC:11597]	1.25918
Plec	0.43339	4.64395e-24	1.43515e-21	plectin [Source:HGNC Symbol;Acc:HGNC:9069]	1.57778
Mospd3	0.431875	2.77699e-06	3.2867e-05	motile sperm domain containing 3 [Source:HGNC Symbol;Acc:HGNC:25078]	1.27799
Tnxb	0.431487	1.75933e-16	1.82358e-14	tenascin XB [Source:HGNC Symbol;Acc:HGNC:11976]	1.60582
Asb2	0.431379	1.32537e-10	4.36246e-09	ankyrin repeat and SOCS box containing 2 [Source:HGNC Symbol;Acc:HGNC:16012]	1.59936
Rnd2	0.431076	0.00249842	0.0110652	Rho family GTPase 2 [Source:HGNC Symbol;Acc:HGNC:18315]	1.07127
Mmp17	0.430902	7.45103e-05	0.000563147	matrix metallopeptidase 17 [Source:HGNC Symbol;Acc:HGNC:7163]	0.912269
Igfbp6	0.430527	1.48898e-08	3.26519e-07	insulin like growth factor binding protein 6 [Source:HGNC Symbol;Acc:HGNC:5475]	1.67039
Sdk2	0.42995	3.7994e-08	7.4244e-07	sidekick cell adhesion molecule 2 [Source:HGNC Symbol;Acc:HGNC:19308]	1.27472
Phkg1	0.429862	0.000289355	0.00181726	phosphorylase kinase catalytic subunit gamma 1 [Source:HGNC Symbol;Acc:HGNC:8930]	0.638166
Capns2	0.429816	0.00925035	0.0322815	calpain small subunit 2 [Source:HGNC Symbol;Acc:HGNC:16371]	0.92899
Mb	0.429741	2.56309e-05	0.000225595	myoglobin [Source:HGNC Symbol;Acc:HGNC:6915]	0.696494
Syt3	0.429578	0.00475391	0.0188088	synaptotagmin 3 [Source:HGNC Symbol;Acc:HGNC:11511]	0.686784
Asb14	0.429118	0.0112744	0.0378566	ankyrin repeat and SOCS box containing 14 [Source:HGNC Symbol;Acc:HGNC:19766]	0.718447
Sptbn4	0.428549	0.00311755	0.0133194	spectrin beta, non-erythrocytic 4 [Source:HGNC Symbol;Acc:HGNC:14896]	0.857843
Lipk	0.427996	0.0104217	0.0355442	lipase family member K [Source:HGNC Symbol;Acc:HGNC:23444]	0.838092
Kcp	0.427756	0.000523781	0.00299858	kielin cysteine rich BMP regulator [Source:HGNC Symbol;Acc:HGNC:17585]	1.02257
Pdxp	0.42746	0.000180856	0.00121503	pyridoxal phosphatase [Source:HGNC Symbol;Acc:HGNC:30259]	1.03576
Pkdcc	0.427078	2.67443e-09	6.79313e-08	protein kinase domain containing, cytoplasmic [Source:HGNC Symbol;Acc:HGNC:25123]	1.63035
Galk1	0.426774	3.74419e-19	5.6291e-17	galactokinase 1 [Source:HGNC Symbol;Acc:HGNC:4118]	1.38973
Lrp3	0.426618	9.10366e-14	5.68996e-12	LDL receptor related protein 3 [Source:HGNC Symbol;Acc:HGNC:6695]	1.28993
P3h3	0.426224	5.48544e-14	3.60398e-12	prolyl 3-hydroxylase 3 [Source:HGNC Symbol;Acc:HGNC:19318]	1.3756
Eva1b	0.426134	1.66789e-16	1.73961e-14	eva-1 homolog B [Source:HGNC Symbol;Acc:HGNC:25558]	1.1229
Zfp865	0.426115	1.10199e-14	8.32129e-13	zinc finger protein 865 [Source:HGNC Symbol;Acc:HGNC:38705]	1.24698
Gper1	0.425976	0.000165605	0.00112434	G protein-coupled estrogen receptor 1 [Source:HGNC Symbol;Acc:HGNC:4485]	0.880216
Zfpm1	0.42595	3.51661e-10	1.0709e-08	zinc finger protein, FOG family member 1 [Source:HGNC Symbol;Acc:HGNC:19762]	1.30027
Fads6	0.425471	0.00313261	0.0133735	fatty acid desaturase 6 [Source:HGNC Symbol;Acc:HGNC:30459]	0.952078
Aldh16a1	0.424749	2.94572e-18	4.02936e-16	aldehyde dehydrogenase 16 family member A1 [Source:HGNC Symbol;Acc:HGNC:28114]	1.3874
Agt	0.424436	4.68799e-11	1.71189e-09	angiotensinogen [Source:HGNC Symbol;Acc:HGNC:333]	1.12989
Prr12	0.423725	2.53375e-13	1.46308e-11	proline rich 12 [Source:HGNC Symbol;Acc:HGNC:29217]	1.42194
Rai1	0.423233	7.96899e-14	5.11487e-12	retinoic acid induced 1 [Source:HGNC Symbol;Acc:HGNC:9834]	1.45074
Stra6	0.423032	0.000274616	0.00173986	signaling receptor and transporter of retinol STRA6 [Source:HGNC Symbol;Acc:HGNC:30650]	1.23567
BC002163	0.422811	0.00135812	0.00666988
Lzts2	0.421536	3.09036e-27	1.43255e-24	leucine zipper tumor suppressor 2 [Source:HGNC Symbol;Acc:HGNC:29381]	1.41748
Sned1	0.420582	1.78501e-15	1.54343e-13	sushi, nidogen and EGF like domains 1 [Source:HGNC Symbol;Acc:HGNC:24696]	1.0175
Id3	0.420573	1.23417e-14	9.19458e-13	inhibitor of DNA binding 3 [Source:HGNC Symbol;Acc:HGNC:5362]	1.22697
Klc3	0.420317	7.20094e-16	6.63919e-14	kinesin light chain 3 [Source:HGNC Symbol;Acc:HGNC:20717]	1.49486
Emilin1	0.418707	3.81268e-12	1.77726e-10	elastin microfibril interfacer 1 [Source:HGNC Symbol;Acc:HGNC:19880]	1.36582
Msi1	0.418556	0.0110231	0.0371537	musashi RNA binding protein 1 [Source:HGNC Symbol;Acc:HGNC:7330]	1.13281
Scube1	0.41812	0.001207	0.00604694	signal peptide, CUB domain and EGF like domain containing 1 [Source:HGNC Symbol;Acc:HGNC:13441]	0.747125
Scn1b	0.41782	9.16577e-12	3.93138e-10	sodium voltage-gated channel beta subunit 1 [Source:HGNC Symbol;Acc:HGNC:10586]	1.13041
Brsk2	0.417431	3.26478e-05	0.000277831	BR serine/threonine kinase 2 [Source:HGNC Symbol;Acc:HGNC:11405]	1.00967
Nanos3	0.417403	0.0037466	0.0155299	nanos C2HC-type zinc finger 3 [Source:HGNC Symbol;Acc:HGNC:22048]	0.663663
Dclk3	0.417381	0.00344236	0.0144555	doublecortin like kinase 3 [Source:HGNC Symbol;Acc:HGNC:19005]	0.834411
Gltscr1	0.417168	5.63902e-08	1.04444e-06	BRD4 interacting chromatin remodeling complex associated protein [Source:HGNC Symbol;Acc:HGNC:4332]	0.98218
Phldb1	0.417161	2.18287e-26	8.67326e-24	pleckstrin homology like domain family B member 1 [Source:HGNC Symbol;Acc:HGNC:23697]	1.20686
Slc16a3	0.416282	0.000620512	0.00346093	solute carrier family 16 member 3 [Source:HGNC Symbol;Acc:HGNC:10924]	0.940506
Tmem255b	0.416033	0.0124473	0.0410027	transmembrane protein 255B [Source:HGNC Symbol;Acc:HGNC:28297]	0.640261
Snord49b	0.415699	0.00415305	0.0168916	small nucleolar RNA, C/D box 49B [Source:HGNC Symbol;Acc:HGNC:32721]	0.884811
Rnf207	0.414441	6.36179e-08	1.15147e-06	ring finger protein 207 [Source:HGNC Symbol;Acc:HGNC:32947]	0.911009
Htra3	0.413521	6.39058e-25	2.22179e-22	HtrA serine peptidase 3 [Source:HGNC Symbol;Acc:HGNC:30406]	1.45262
Inmt	0.41346	1.32692e-11	5.44069e-10	indolethylamine N-methyltransferase [Source:HGNC Symbol;Acc:HGNC:6069]	1.08578
Znhit2	0.412491	6.21658e-10	1.78558e-08	zinc finger HIT-type containing 2 [Source:HGNC Symbol;Acc:HGNC:1177]	1.03679
Hist1h3g	0.412179	4.3011e-06	4.83345e-05	H3 clustered histone 12 [Source:HGNC Symbol;Acc:HGNC:4774]	0.909388
Neu2	0.410812	0.00239478	0.010678	neuraminidase 2 [Source:HGNC Symbol;Acc:HGNC:7759]	0.667387
Slc25a29	0.410481	3.9644e-06	4.49137e-05	solute carrier family 25 member 29 [Source:HGNC Symbol;Acc:HGNC:20116]	0.803285
Wdr86	0.41001	0.000161849	0.00110198	WD repeat domain 86 [Source:HGNC Symbol;Acc:HGNC:28020]	1.16588
Shank1	0.40942	0.000324047	0.00200137	SH3 and multiple ankyrin repeat domains 1 [Source:HGNC Symbol;Acc:HGNC:15474]	1.17989
Scg3	0.408923	1.0558e-05	0.000104876	secretogranin III [Source:HGNC Symbol;Acc:HGNC:13707]	1.379
Tubb4a	0.408255	0.00219645	0.00992809	tubulin beta 4A class IVa [Source:HGNC Symbol;Acc:HGNC:20774]	1.36974
Amph	0.407935	0.00376264	0.0155886	amphiphysin [Source:HGNC Symbol;Acc:HGNC:471]	1.03689
Lhx8	0.407462	0.000278472	0.00176161	LIM homeobox 8 [Source:HGNC Symbol;Acc:HGNC:28838]	1.21559
Rap1gap	0.406702	9.06368e-22	1.91462e-19	RAP1 GTPase activating protein [Source:HGNC Symbol;Acc:HGNC:9858]	1.12287
Ankrd9	0.406137	4.54102e-08	8.62122e-07	ankyrin repeat domain 9 [Source:HGNC Symbol;Acc:HGNC:20096]	1.32054
Col6a2	0.405707	4.78979e-32	4.70189e-29	collagen type VI alpha 2 chain [Source:HGNC Symbol;Acc:HGNC:2212]	1.48184
Tmem38a	0.404858	1.14361e-05	0.000112262	transmembrane protein 38A [Source:HGNC Symbol;Acc:HGNC:28462]	0.744319
Slc35e4	0.404766	2.48844e-12	1.21281e-10	solute carrier family 35 member E4 [Source:HGNC Symbol;Acc:HGNC:17058]	1.10669
Loxl1	0.404643	4.08467e-13	2.27977e-11	lysyl oxidase like 1 [Source:HGNC Symbol;Acc:HGNC:6665]	1.72784
Islr2	0.404052	4.94011e-05	0.000397687	immunoglobulin superfamily containing leucine rich repeat 2 [Source:HGNC Symbol;Acc:HGNC:29286]	1.50036
Nckap5l	0.403579	1.35662e-12	7.05276e-11	NCK associated protein 5 like [Source:HGNC Symbol;Acc:HGNC:29321]	1.41164
Gprin2	0.402108	0.00890704	0.0313095	G protein regulated inducer of neurite outgrowth 2 [Source:HGNC Symbol;Acc:HGNC:23730]	1.29404
Tmem132a	0.402061	1.0965e-30	8.71353e-28	transmembrane protein 132A [Source:HGNC Symbol;Acc:HGNC:31092]	1.36262
Sema5b	0.401575	0.00964023	0.0334253	semaphorin 5B [Source:HGNC Symbol;Acc:HGNC:10737]	1.12065
Zfp219	0.400206	3.10112e-24	1.01473e-21	zinc finger protein 219 [Source:HGNC Symbol;Acc:HGNC:13011]	1.4472
Apba3	0.399217	3.46957e-18	4.66937e-16	amyloid beta precursor protein binding family A member 3 [Source:HGNC Symbol;Acc:HGNC:580]	1.32484
Lsm7	0.398846	3.28534e-12	1.55755e-10	LSM7 homolog, U6 small nuclear RNA and mRNA degradation associated [Source:HGNC Symbol;Acc:HGNC:20470]	1.31816
Ssc5d	0.398819	2.16186e-12	1.07372e-10	scavenger receptor cysteine rich family member with 5 domains [Source:HGNC Symbol;Acc:HGNC:26641]	1.10956
Sox8	0.398594	4.52637e-05	0.000370456	SRY-box transcription factor 8 [Source:HGNC Symbol;Acc:HGNC:11203]	0.763375
Ndufb7	0.398471	1.96489e-20	3.56413e-18	NADH:ubiquinone oxidoreductase subunit B7 [Source:HGNC Symbol;Acc:HGNC:7702]	1.32784
Crocc	0.397963	3.02015e-11	1.14807e-09	ciliary rootlet coiled-coil, rootletin [Source:HGNC Symbol;Acc:HGNC:21299]	1.31186
Trpv4	0.397547	9.65422e-12	4.10994e-10	transient receptor potential cation channel subfamily V member 4 [Source:HGNC Symbol;Acc:HGNC:18083]	1.14554
Hic1	0.397338	2.05177e-06	2.52507e-05	HIC ZBTB transcriptional repressor 1 [Source:HGNC Symbol;Acc:HGNC:4909]	1.17556
Hoxb9	0.397277	0.00265301	0.011654	homeobox B9 [Source:HGNC Symbol;Acc:HGNC:5120]	1.11088
Hcn4	0.393827	0.00853072	0.0303024	hyperpolarization activated cyclic nucleotide gated potassium channel 4 [Source:HGNC Symbol;Acc:HGNC:16882]	1.29482
Wnk4	0.39353	1.63411e-11	6.65123e-10	WNK lysine deficient protein kinase 4 [Source:HGNC Symbol;Acc:HGNC:14544]	1.25001
Slc5a7	0.393109	3.49342e-06	4.02612e-05	solute carrier family 5 member 7 [Source:HGNC Symbol;Acc:HGNC:14025]	0.738705
Car12	0.392834	3.86794e-07	5.8204e-06	carbonic anhydrase 12 [Source:HGNC Symbol;Acc:HGNC:1371]	0.859172
Hist1h4b	0.391346	4.43896e-06	4.94839e-05	H4 clustered histone 14 [Source:HGNC Symbol;Acc:HGNC:4794]	1.10844
Samd11	0.390664	0.00847435	0.0301535	sterile alpha motif domain containing 11 [Source:HGNC Symbol;Acc:HGNC:28706]	0.73114
Rcn3	0.390254	3.23336e-24	1.03766e-21	reticulocalbin 3 [Source:HGNC Symbol;Acc:HGNC:21145]	1.23786
Stub1	0.390231	5.87298e-20	9.80084e-18	STIP1 homology and U-box containing protein 1 [Source:HGNC Symbol;Acc:HGNC:11427]	1.20619
Col7a1	0.389806	3.72894e-12	1.74425e-10	collagen type VII alpha 1 chain [Source:HGNC Symbol;Acc:HGNC:2214]	1.29636
Slc16a8	0.389342	0.00317465	0.0135149	solute carrier family 16 member 8 [Source:HGNC Symbol;Acc:HGNC:16270]	0.868859
Ldlr	0.389307	5.7111e-05	0.000449137	low density lipoprotein receptor [Source:HGNC Symbol;Acc:HGNC:6547]	0.877062
Pold1	0.388807	3.86956e-12	1.79875e-10	DNA polymerase delta 1, catalytic subunit [Source:HGNC Symbol;Acc:HGNC:9175]	1.20837
Osr1	0.387795	5.03272e-12	2.30099e-10	odd-skipped related transcription factor 1 [Source:HGNC Symbol;Acc:HGNC:8111]	1.88679
Sssca1	0.387433	1.0057e-13	6.21594e-12	zinc ribbon domain containing 2 [Source:HGNC Symbol;Acc:HGNC:11328]	1.31943
Speg	0.386838	2.6007e-21	5.22897e-19	striated muscle enriched protein kinase [Source:HGNC Symbol;Acc:HGNC:16901]	1.26214
Hist1h2ai	0.385688	0.00038269	0.00228983	H2A clustered histone 8 [Source:HGNC Symbol;Acc:HGNC:4724]	0.791003
Hspg2	0.385595	4.10611e-33	4.89448e-30	heparan sulfate proteoglycan 2 [Source:HGNC Symbol;Acc:HGNC:5273]	1.37047
Hcrtr1	0.385471	0.00745911	0.0271904	hypocretin receptor 1 [Source:HGNC Symbol;Acc:HGNC:4848]	0.764537
Cacna1g	0.384732	2.33024e-12	1.14711e-10	calcium voltage-gated channel subunit alpha1 G [Source:HGNC Symbol;Acc:HGNC:1394]	1.45636
Zfp296	0.384606	5.53965e-05	0.000438701	zinc finger protein 296 [Source:HGNC Symbol;Acc:HGNC:15981]	0.764795
Krt17	0.381392	4.48778e-20	7.64206e-18	keratin 17 [Source:HGNC Symbol;Acc:HGNC:6427]	1.4911
Tmem215	0.380738	0.00625947	0.0236063	transmembrane protein 215 [Source:HGNC Symbol;Acc:HGNC:33816]	0.425315
Hist1h3b	0.380273	9.21123e-12	3.93138e-10
Col9a3	0.379355	7.06421e-25	2.40587e-22	collagen type IX alpha 3 chain [Source:HGNC Symbol;Acc:HGNC:2219]	1.18223
Ints1	0.378366	7.91295e-16	7.21592e-14	integrator complex subunit 1 [Source:HGNC Symbol;Acc:HGNC:24555]	1.4026
Lrrc26	0.377687	2.69205e-07	4.2183e-06	leucine rich repeat containing 26 [Source:HGNC Symbol;Acc:HGNC:31409]	1.33077
Ptger1	0.377686	1.59255e-12	8.20264e-11	prostaglandin E receptor 1 [Source:HGNC Symbol;Acc:HGNC:9593]	1.20835
Grik5	0.377223	1.28744e-08	2.86083e-07	glutamate ionotropic receptor kainate type subunit 5 [Source:HGNC Symbol;Acc:HGNC:4583]	0.988081
Dos	0.376722	2.6999e-09	6.84248e-08	CACN subunit beta associated regulatory protein [Source:HGNC Symbol;Acc:HGNC:28617]	1.17991
Fosb	0.376136	0.0131436	0.0428565	FosB proto-oncogene, AP-1 transcription factor subunit [Source:HGNC Symbol;Acc:HGNC:3797]	1.0608
Plekha4	0.374515	9.17504e-11	3.1126e-09	pleckstrin homology domain containing A4 [Source:HGNC Symbol;Acc:HGNC:14339]	1.20182
Serpine1	0.374155	3.70169e-09	9.19096e-08	serpin family E member 1 [Source:HGNC Symbol;Acc:HGNC:8583]	1.04521
Cap2	0.373278	6.82894e-07	9.49678e-06	cyclase associated actin cytoskeleton regulatory protein 2 [Source:HGNC Symbol;Acc:HGNC:20039]	0.968938
Paqr6	0.373037	1.80149e-06	2.24856e-05	progestin and adipoQ receptor family member 6 [Source:HGNC Symbol;Acc:HGNC:30132]	1.38481
Omp	0.370914	4.74851e-05	0.000385271	olfactory marker protein [Source:HGNC Symbol;Acc:HGNC:8136]	1.06128
Faap100	0.370444	1.43576e-23	3.92787e-21	FA core complex associated protein 100 [Source:HGNC Symbol;Acc:HGNC:26171]	1.29929
Kcna7	0.369403	0.00149075	0.00720463	potassium voltage-gated channel subfamily A member 7 [Source:HGNC Symbol;Acc:HGNC:6226]	0.694175
Smim18	0.369162	0.00651126	0.0243741	small integral membrane protein 18 [Source:HGNC Symbol;Acc:HGNC:42973]	0.736846
Snord104	0.367868	4.01791e-08	7.77853e-07	small nucleolar RNA, C/D box 104 [Source:HGNC Symbol;Acc:HGNC:32768]	1.06848
Terc	0.367439	1.12203e-06	1.48005e-05
Col9a2	0.36709	7.12757e-21	1.36718e-18	collagen type IX alpha 2 chain [Source:HGNC Symbol;Acc:HGNC:2218]	1.19041
Abhd8	0.365785	1.27393e-11	5.26221e-10	abhydrolase domain containing 8 [Source:HGNC Symbol;Acc:HGNC:23759]	1.33502
Slc8a2	0.364043	0.00158433	0.00758865	solute carrier family 8 member A2 [Source:HGNC Symbol;Acc:HGNC:11069]	1.25457
Kif1a	0.363998	2.92859e-13	1.67371e-11	kinesin family member 1A [Source:HGNC Symbol;Acc:HGNC:888]	1.26406
Ptprt	0.363794	6.91649e-06	7.23651e-05	protein tyrosine phosphatase receptor type T [Source:HGNC Symbol;Acc:HGNC:9682]	0.900721
Junb	0.363081	8.19693e-10	2.31065e-08	JunB proto-oncogene, AP-1 transcription factor subunit [Source:HGNC Symbol;Acc:HGNC:6205]	1.36308
Clec3b	0.362875	1.80924e-13	1.07831e-11	C-type lectin domain family 3 member B [Source:HGNC Symbol;Acc:HGNC:11891]	1.34761
Hist1h2bj	0.362665	8.62886e-10	2.41608e-08	H2B clustered histone 13 [Source:HGNC Symbol;Acc:HGNC:4748]	0.853287
Wnk2	0.362238	3.33446e-12	1.57191e-10	WNK lysine deficient protein kinase 2 [Source:HGNC Symbol;Acc:HGNC:14542]	1.4625
Rgs7bp	0.361775	0.000286984	0.00180598	regulator of G protein signaling 7 binding protein [Source:HGNC Symbol;Acc:HGNC:23271]	0.871717
Itgb1bp2	0.361715	1.04708e-06	1.39233e-05	integrin subunit beta 1 binding protein 2 [Source:HGNC Symbol;Acc:HGNC:6154]	0.760992
Ism2	0.361404	0.00680608	0.0252568	isthmin 2 [Source:HGNC Symbol;Acc:HGNC:23176]	1.80625
Hist1h2bh	0.360876	5.31212e-10	1.5617e-08	H2B clustered histone 9 [Source:HGNC Symbol;Acc:HGNC:4755]	1.27523
Hist1h3i	0.360379	7.44781e-08	1.32929e-06	H3 clustered histone 7 [Source:HGNC Symbol;Acc:HGNC:4773]	1.17681
Rhbdl1	0.360282	1.28651e-11	5.28801e-10	rhomboid like 1 [Source:HGNC Symbol;Acc:HGNC:10007]	1.24768
Josd2	0.360109	7.45285e-14	4.80205e-12	Josephin domain containing 2 [Source:HGNC Symbol;Acc:HGNC:28853]	1.36626
Fbln1	0.359508	8.06801e-14	5.15858e-12	fibulin 1 [Source:HGNC Symbol;Acc:HGNC:3600]	1.44385
Ahdc1	0.357723	2.22151e-30	1.56866e-27	AT-hook DNA binding motif containing 1 [Source:HGNC Symbol;Acc:HGNC:25230]	1.36488
Nrgn	0.35712	7.224e-05	0.000548472	neurogranin [Source:HGNC Symbol;Acc:HGNC:8000]	0.786018
Gsg1l	0.356528	0.00208939	0.00953192	GSG1 like [Source:HGNC Symbol;Acc:HGNC:28283]	0.589821
Cnih3	0.356219	0.00890113	0.0312984	cornichon family AMPA receptor auxiliary protein 3 [Source:HGNC Symbol;Acc:HGNC:26802]	1.15065
Hist1h4n	0.354218	8.36395e-07	1.14127e-05	H4 clustered histone 13 [Source:HGNC Symbol;Acc:HGNC:4791]	1.03081
Sv2c	0.353966	0.000851374	0.00452043	synaptic vesicle glycoprotein 2C [Source:HGNC Symbol;Acc:HGNC:30670]	0.957657
Chpf	0.353586	2.51479e-30	1.67867e-27	chondroitin polymerizing factor [Source:HGNC Symbol;Acc:HGNC:24291]	1.41525
Tppp3	0.35195	2.08205e-08	4.35951e-07	tubulin polymerization promoting protein family member 3 [Source:HGNC Symbol;Acc:HGNC:24162]	1.48923
Obsl1	0.351836	6.91971e-20	1.14333e-17	obscurin like cytoskeletal adaptor 1 [Source:HGNC Symbol;Acc:HGNC:29092]	1.56317
Mfi2	0.350679	4.65499e-06	5.13433e-05	melanotransferrin [Source:HGNC Symbol;Acc:HGNC:7037]	0.883581
Il31ra	0.350557	0.000913904	0.00480203	interleukin 31 receptor A [Source:HGNC Symbol;Acc:HGNC:18969]	1.19105
Pou2f2	0.348291	0.000110215	0.000796221	POU class 2 homeobox 2 [Source:HGNC Symbol;Acc:HGNC:9213]	1.11422
Acvr2b	0.347381	5.50804e-10	1.61355e-08	activin A receptor type 2B [Source:HGNC Symbol;Acc:HGNC:174]	1.28239
Endog	0.347019	0.000514363	0.00294972	endonuclease G [Source:HGNC Symbol;Acc:HGNC:3346]	1.1019
Tmod1	0.346104	2.07033e-06	2.54415e-05	tropomodulin 1 [Source:HGNC Symbol;Acc:HGNC:11871]	0.851528
Nmrk2	0.346094	0.0132254	0.0430392	nicotinamide riboside kinase 2 [Source:HGNC Symbol;Acc:HGNC:17871]	0.910155
P4htm	0.345371	0.000190354	0.00126812	prolyl 4-hydroxylase, transmembrane [Source:HGNC Symbol;Acc:HGNC:28858]	0.902772
Hist1h2ac	0.344777	9.31609e-06	9.37677e-05
Ank1	0.344469	9.05261e-05	0.000672019	ankyrin 1 [Source:HGNC Symbol;Acc:HGNC:492]	0.650852
Pi16	0.343857	6.13651e-10	1.7748e-08	peptidase inhibitor 16 [Source:HGNC Symbol;Acc:HGNC:21245]	1.83604
Col13a1	0.342977	2.00201e-13	1.18473e-11	collagen type XIII alpha 1 chain [Source:HGNC Symbol;Acc:HGNC:2190]	1.21092
Ppapdc3	0.342906	6.1229e-07	8.67394e-06	phospholipid phosphatase 7 (inactive) [Source:HGNC Symbol;Acc:HGNC:28174]	1.1769
Lrrc3b	0.342056	0.00784034	0.0282104	leucine rich repeat containing 3B [Source:HGNC Symbol;Acc:HGNC:28105]	0.893392
Lmtk3	0.341352	0.00102237	0.00526261	lemur tyrosine kinase 3 [Source:HGNC Symbol;Acc:HGNC:19295]	0.62228
Dohh	0.341242	1.03424e-26	4.31484e-24	deoxyhypusine hydroxylase [Source:HGNC Symbol;Acc:HGNC:28662]	1.25248
Ccdc85c	0.34077	2.42818e-08	5.02124e-07	coiled-coil domain containing 85C [Source:HGNC Symbol;Acc:HGNC:35459]	1.15461
Rtn2	0.340672	5.92802e-05	0.000463045	reticulon 2 [Source:HGNC Symbol;Acc:HGNC:10468]	0.718746
Bcl9l	0.340233	8.21149e-28	4.15252e-25	BCL9 like [Source:HGNC Symbol;Acc:HGNC:23688]	1.46067
Scarf2	0.33943	7.09183e-18	8.90033e-16	scavenger receptor class F member 2 [Source:HGNC Symbol;Acc:HGNC:19869]	1.32754
Ppp1r14a	0.338909	1.35868e-07	2.3019e-06	protein phosphatase 1 regulatory inhibitor subunit 14A [Source:HGNC Symbol;Acc:HGNC:14871]	1.25893
Emid1	0.335184	4.17127e-18	5.51384e-16	EMI domain containing 1 [Source:HGNC Symbol;Acc:HGNC:18036]	1.17634
Shd	0.333203	0.00623498	0.0235352	Src homology 2 domain containing transforming protein D [Source:HGNC Symbol;Acc:HGNC:30633]	0.845098
Jag2	0.331012	4.99829e-18	6.46601e-16	jagged canonical Notch ligand 2 [Source:HGNC Symbol;Acc:HGNC:6189]	1.39881
Htra4	0.329793	0.000216093	0.0014166	HtrA serine peptidase 4 [Source:HGNC Symbol;Acc:HGNC:26909]	0.891722
Srebf1	0.328819	9.91176e-27	4.24121e-24	sterol regulatory element binding transcription factor 1 [Source:HGNC Symbol;Acc:HGNC:11289]	1.13189
Rasgef1c	0.326158	0.00196211	0.00906023	RasGEF domain family member 1C [Source:HGNC Symbol;Acc:HGNC:27400]	1.59289
Angptl6	0.324579	0.00880496	0.0310518	angiopoietin like 6 [Source:HGNC Symbol;Acc:HGNC:23140]	1.30999
Adam11	0.323525	4.85919e-05	0.000392498	ADAM metallopeptidase domain 11 [Source:HGNC Symbol;Acc:HGNC:189]	1.11157
Col16a1	0.323128	1.08047e-25	4.09795e-23	collagen type XVI alpha 1 chain [Source:HGNC Symbol;Acc:HGNC:2193]	1.21133
Ifitm10	0.322975	0.00863394	0.0306039	interferon induced transmembrane protein 10 [Source:HGNC Symbol;Acc:HGNC:40022]	0.820575
Ppp1r27	0.322419	0.00731105	0.0268318	protein phosphatase 1 regulatory subunit 27 [Source:HGNC Symbol;Acc:HGNC:16813]	0.483165
Rapsn	0.322347	0.00143645	0.00699708	receptor associated protein of the synapse [Source:HGNC Symbol;Acc:HGNC:9863]	0.964067
Cox16	0.320468	2.84504e-05	0.000247668	cytochrome c oxidase assembly factor COX16 [Source:HGNC Symbol;Acc:HGNC:20213]	1.02537
Tcea3	0.320218	1.22232e-06	1.59359e-05	transcription elongation factor A3 [Source:HGNC Symbol;Acc:HGNC:11615]	0.953209
Slc6a13	0.320073	4.45911e-08	8.50441e-07	solute carrier family 6 member 13 [Source:HGNC Symbol;Acc:HGNC:11046]	1.29933
Snai1	0.317723	0.000585759	0.00328908	snail family transcriptional repressor 1 [Source:HGNC Symbol;Acc:HGNC:11128]	1.11611
Tmem200b	0.317555	3.35049e-05	0.000284111	transmembrane protein 200B [Source:HGNC Symbol;Acc:HGNC:33785]	0.995561
Kcnd2	0.31744	0.000153251	0.00105375	potassium voltage-gated channel subfamily D member 2 [Source:HGNC Symbol;Acc:HGNC:6238]	0.668826
Lamc3	0.316904	5.70751e-32	5.2915e-29	laminin subunit gamma 3 [Source:HGNC Symbol;Acc:HGNC:6494]	1.08356
Ak1	0.316825	0.000995698	0.00514912	adenylate kinase 1 [Source:HGNC Symbol;Acc:HGNC:361]	0.784377
Pde11a	0.315936	1.20218e-06	1.57102e-05	phosphodiesterase 11A [Source:HGNC Symbol;Acc:HGNC:8773]	1.00271
Rplp1	0.315718	4.17368e-36	5.35772e-33	ribosomal protein lateral stalk subunit P1 [Source:HGNC Symbol;Acc:HGNC:10372]	1.4775
Hist1h4k	0.313762	1.00085e-09	2.77445e-08	H4 clustered histone 8 [Source:HGNC Symbol;Acc:HGNC:4788]	1.0315
Rplp2	0.313188	1.29645e-30	9.83417e-28	ribosomal protein lateral stalk subunit P2 [Source:HGNC Symbol;Acc:HGNC:10377]	1.3467
Mrgprf	0.312819	9.90323e-06	9.87837e-05	MAS related GPR family member F [Source:HGNC Symbol;Acc:HGNC:24828]	1.1367
Snord15b	0.312318	4.4907e-21	8.81657e-19	small nucleolar RNA, C/D box 15B [Source:HGNC Symbol;Acc:HGNC:16649]	1.1241
Slit1	0.311285	0.00071937	0.00391931	slit guidance ligand 1 [Source:HGNC Symbol;Acc:HGNC:11085]	0.846136
Hapln3	0.311193	0.000787905	0.00422919	hyaluronan and proteoglycan link protein 3 [Source:HGNC Symbol;Acc:HGNC:21446]	0.927894
Crabp1	0.309436	1.22188e-05	0.000119243	cellular retinoic acid binding protein 1 [Source:HGNC Symbol;Acc:HGNC:2338]	1.04393
Odf3b	0.309422	0.00955716	0.0331787	ciliary microtubule associated protein 1B [Source:HGNC Symbol;Acc:HGNC:34388]	0.824224
Tll2	0.309185	9.19735e-05	0.00068164	tolloid like 2 [Source:HGNC Symbol;Acc:HGNC:11844]	0.780711
Matn4	0.30881	9.41428e-05	0.000695157	matrilin 4 [Source:HGNC Symbol;Acc:HGNC:6910]	0.831786
Rps4l	0.308112	2.1057e-13	1.23732e-11
Mettl21b	0.308071	1.08535e-05	0.000107428	EEF1A lysine methyltransferase 3 [Source:HGNC Symbol;Acc:HGNC:24936]	1.14088
Ckb	0.307243	1.37993e-15	1.22491e-13	creatine kinase B [Source:HGNC Symbol;Acc:HGNC:1991]	1.62913
Hist4h4	0.306721	8.53634e-10	2.39822e-08	H4 clustered histone 2 [Source:HGNC Symbol;Acc:HGNC:4789]	1.03776
Hist1h2af	0.305345	3.98302e-05	0.000330361	H2A clustered histone 14 [Source:HGNC Symbol;Acc:HGNC:4727]	0.691094
Adra1d	0.304104	0.00199388	0.00919674	adrenoceptor alpha 1D [Source:HGNC Symbol;Acc:HGNC:280]	0.58729
Thbs4	0.300624	0.000369732	0.00222663	thrombospondin 4 [Source:HGNC Symbol;Acc:HGNC:11788]	0.986759
Asphd2	0.298859	0.00473613	0.0187468	aspartate beta-hydroxylase domain containing 2 [Source:HGNC Symbol;Acc:HGNC:30437]	1.01257
Hist1h3a	0.298844	3.90159e-10	1.17952e-08	H3 clustered histone 4 [Source:HGNC Symbol;Acc:HGNC:4767]	1.02166
Srp54a	0.298427	2.62952e-09	6.68924e-08	signal recognition particle 54 [Source:HGNC Symbol;Acc:HGNC:11301]	1.14736
Slc6a7	0.296197	0.00994114	0.0342198	solute carrier family 6 member 7 [Source:HGNC Symbol;Acc:HGNC:11054]	0.477369
Fcgbp	0.29613	5.03683e-23	1.2361e-20	Fc gamma binding protein [Source:HGNC Symbol;Acc:HGNC:13572]	1.16068
Sds	0.296098	0.00881207	0.0310638	serine dehydratase [Source:HGNC Symbol;Acc:HGNC:10691]	0.857128
Atp6v1b1	0.295873	5.03269e-24	1.52701e-21	ATPase H+ transporting V1 subunit B1 [Source:HGNC Symbol;Acc:HGNC:853]	1.19126
Csl	0.294016	0.0133601	0.0433594	citrate synthase [Source:HGNC Symbol;Acc:HGNC:2422]	0.844737
Sox14	0.292776	0.00202831	0.00931952	SRY-box transcription factor 14 [Source:HGNC Symbol;Acc:HGNC:11193]	0.691909
Rhpn1	0.292318	0.00096399	0.00501492	rhophilin Rho GTPase binding protein 1 [Source:HGNC Symbol;Acc:HGNC:19973]	1.37698
Clcn1	0.290945	0.000890359	0.00469963	chloride voltage-gated channel 1 [Source:HGNC Symbol;Acc:HGNC:2019]	0.623001
Cav3	0.289488	0.000532702	0.00304131	caveolin 3 [Source:HGNC Symbol;Acc:HGNC:1529]	1.04161
Hist1h2ak	0.288018	1.02362e-08	2.31678e-07	H2A clustered histone 1 [Source:HGNC Symbol;Acc:HGNC:18729]	0.93289
Mycn	0.287706	0.0029177	0.0126076	MYCN proto-oncogene, bHLH transcription factor [Source:HGNC Symbol;Acc:HGNC:7559]	0.586727
Icam5	0.284928	0.00148562	0.00719445	intercellular adhesion molecule 5 [Source:HGNC Symbol;Acc:HGNC:5348]	1.20297
Adgrb2	0.284744	3.5327e-07	5.38906e-06	adhesion G protein-coupled receptor B2 [Source:HGNC Symbol;Acc:HGNC:944]	1.08987
G0s2	0.284665	1.97332e-22	4.51105e-20	G0/G1 switch 2 [Source:HGNC Symbol;Acc:HGNC:30229]	1.12441
Usp13	0.284037	1.33041e-07	2.26089e-06	ubiquitin specific peptidase 13 [Source:HGNC Symbol;Acc:HGNC:12611]	0.806088
Sfrp5	0.283023	1.05461e-05	0.00010482	secreted frizzled related protein 5 [Source:HGNC Symbol;Acc:HGNC:10779]	1.31287
Adat3	0.281587	1.01204e-07	1.7556e-06	adenosine deaminase tRNA specific 3 [Source:HGNC Symbol;Acc:HGNC:25151]	1.14325
Fam179a	0.280731	0.00757179	0.0274931	TOG array regulator of axonemal microtubules 2 [Source:HGNC Symbol;Acc:HGNC:33715]	0.606868
Scand1	0.280171	0.00356804	0.0148784	SCAN domain containing 1 [Source:HGNC Symbol;Acc:HGNC:10566]	1.03813
Fhl1	0.276427	1.33907e-05	0.00012917	four and a half LIM domains 1 [Source:HGNC Symbol;Acc:HGNC:3702]	0.951025
Ddx4	0.273049	0.000864371	0.00457779	DEAD-box helicase 4 [Source:HGNC Symbol;Acc:HGNC:18700]	0.991847
Lrfn4	0.272028	2.08698e-28	1.20095e-25	leucine rich repeat and fibronectin type III domain containing 4 [Source:HGNC Symbol;Acc:HGNC:28456]	1.45123
Gfap	0.271753	0.00441569	0.0177082	glial fibrillary acidic protein [Source:HGNC Symbol;Acc:HGNC:4235]	0.856613
Slc4a1	0.271404	0.00188277	0.00875442	solute carrier family 4 member 1 (Diego blood group) [Source:HGNC Symbol;Acc:HGNC:11027]	0.644428
Sorcs3	0.270602	0.0126614	0.041585	sortilin related VPS10 domain containing receptor 3 [Source:HGNC Symbol;Acc:HGNC:16699]	1.26805
Hic2	0.270118	3.30343e-31	2.75638e-28	HIC ZBTB transcriptional repressor 2 [Source:HGNC Symbol;Acc:HGNC:18595]	1.26944
Il17b	0.268519	5.834e-18	7.4319e-16	interleukin 17B [Source:HGNC Symbol;Acc:HGNC:5982]	1.14853
Map1s	0.268047	1.91234e-14	1.37556e-12	microtubule associated protein 1S [Source:HGNC Symbol;Acc:HGNC:15715]	1.23644
Fzd9	0.267549	0.00257731	0.0113543	frizzled class receptor 9 [Source:HGNC Symbol;Acc:HGNC:4047]	0.851298
Asb5	0.266263	5.84118e-05	0.000457856	ankyrin repeat and SOCS box containing 5 [Source:HGNC Symbol;Acc:HGNC:17180]	0.952194
Smtnl2	0.259254	2.59968e-06	3.09882e-05	smoothelin like 2 [Source:HGNC Symbol;Acc:HGNC:24764]	0.680873
Rps15a-ps4	0.258115	5.9878e-05	0.000466501
Tmem52	0.257845	0.00871151	0.0308069	transmembrane protein 52 [Source:HGNC Symbol;Acc:HGNC:27916]	0.747373
Fbp2	0.257483	0.00134752	0.00663543	fructose-bisphosphatase 2 [Source:HGNC Symbol;Acc:HGNC:3607]	0.772913
Pgam2	0.253169	1.62793e-09	4.33977e-08	phosphoglycerate mutase 2 [Source:HGNC Symbol;Acc:HGNC:8889]	0.871734
St8sia5	0.253071	0.0110287	0.0371537	ST8 alpha-N-acetyl-neuraminide alpha-2,8-sialyltransferase 5 [Source:HGNC Symbol;Acc:HGNC:17827]	0.87164
Klhl32	0.251189	0.0155375	0.0489874	kelch like family member 32 [Source:HGNC Symbol;Acc:HGNC:21221]	0.737053
Snora78	0.25092	1.28138e-11	5.27993e-10	small nucleolar RNA, H/ACA box 78 [Source:HGNC Symbol;Acc:HGNC:32664]	1.05351
Hhipl1	0.248932	6.54685e-06	6.89734e-05	HHIP like 1 [Source:HGNC Symbol;Acc:HGNC:19710]	1.35973
Lrfn1	0.248152	1.00043e-09	2.77445e-08	leucine rich repeat and fibronectin type III domain containing 1 [Source:HGNC Symbol;Acc:HGNC:29290]	0.96699
Scarna2	0.246691	9.48682e-11	3.20478e-09
Fbxl15	0.246607	7.05234e-06	7.33724e-05	F-box and leucine rich repeat protein 15 [Source:HGNC Symbol;Acc:HGNC:28155]	1.19038
Aqp5	0.246367	6.02025e-07	8.57218e-06	aquaporin 5 [Source:HGNC Symbol;Acc:HGNC:638]	0.974263
Eya4	0.246041	2.82098e-05	0.000246473	EYA transcriptional coactivator and phosphatase 4 [Source:HGNC Symbol;Acc:HGNC:3522]	0.732343
Qprt	0.245931	0.00028367	0.00179178	quinolinate phosphoribosyltransferase [Source:HGNC Symbol;Acc:HGNC:9755]	0.805818
Trim72	0.245671	1.38046e-07	2.32933e-06	tripartite motif containing 72 [Source:HGNC Symbol;Acc:HGNC:32671]	0.937939
Kif17	0.244653	0.00458109	0.0182369	kinesin family member 17 [Source:HGNC Symbol;Acc:HGNC:19167]	1.00902
Prkag3	0.244011	0.00204322	0.00937509	protein kinase AMP-activated non-catalytic subunit gamma 3 [Source:HGNC Symbol;Acc:HGNC:9387]	0.824218
Tmod4	0.243686	1.26402e-07	2.15464e-06	tropomodulin 4 [Source:HGNC Symbol;Acc:HGNC:11874]	0.822503
Krt12	0.243375	0.00731232	0.0268318	keratin 12 [Source:HGNC Symbol;Acc:HGNC:6414]	0.810293
Rpl3l	0.243036	0.00191006	0.00885804	ribosomal protein L3 like [Source:HGNC Symbol;Acc:HGNC:10351]	0.639462
Hist1h4f	0.241319	1.07452e-17	1.29004e-15	H4 clustered histone 11 [Source:HGNC Symbol;Acc:HGNC:4785]	1.11704
Hist1h3e	0.241299	6.69899e-17	7.55357e-15
Synpo2l	0.240543	0.000541366	0.00307737	synaptopodin 2 like [Source:HGNC Symbol;Acc:HGNC:23532]	0.695126
Amn	0.239566	0.0132674	0.0431422	amnion associated transmembrane protein [Source:HGNC Symbol;Acc:HGNC:14604]	0.743859
Cited1	0.238673	5.15342e-09	1.24099e-07	Cbp/p300 interacting transactivator with Glu/Asp rich carboxy-terminal domain 1 [Source:HGNC Symbol;Acc:HGNC:1986]	0.892439
Myom3	0.235302	3.51341e-05	0.000295971	myomesin 3 [Source:HGNC Symbol;Acc:HGNC:26679]	0.760319
Sbk3	0.234278	0.00675507	0.025157	SH3 domain binding kinase family member 3 [Source:HGNC Symbol;Acc:HGNC:44121]	0.741529
Mlf1	0.233541	2.08516e-05	0.000189733	myeloid leukemia factor 1 [Source:HGNC Symbol;Acc:HGNC:7125]	0.749566
Flnc	0.232898	2.09686e-19	3.27031e-17	filamin C [Source:HGNC Symbol;Acc:HGNC:3756]	1.13557
Hist2h2ac	0.232876	6.68821e-24	1.99309e-21	H2A clustered histone 20 [Source:HGNC Symbol;Acc:HGNC:4738]	1.53528
Shc3	0.232528	0.00634172	0.0238626	SHC adaptor protein 3 [Source:HGNC Symbol;Acc:HGNC:18181]	1.2243
Nphp4	0.231258	5.03894e-06	5.49248e-05	nephrocystin 4 [Source:HGNC Symbol;Acc:HGNC:19104]	0.956117
Hist1h4h	0.231117	3.0239e-30	1.94088e-27	H4 clustered histone 9 [Source:HGNC Symbol;Acc:HGNC:4793]	1.33621
Btg3	0.227633	4.30885e-11	1.59437e-09	BTG anti-proliferation factor 3 [Source:HGNC Symbol;Acc:HGNC:1132]	1.27347
Lrrtm1	0.225593	0.00532507	0.0206759	leucine rich repeat transmembrane neuronal 1 [Source:HGNC Symbol;Acc:HGNC:19408]	1.47274
Hist1h4c	0.225576	1.89174e-18	2.63079e-16	H4 clustered histone 6 [Source:HGNC Symbol;Acc:HGNC:4783]	1.41662
Kera	0.224678	4.05273e-05	0.00033531	keratocan [Source:HGNC Symbol;Acc:HGNC:6309]	0.803874
Rims2	0.22407	0.000652551	0.00361426	regulating synaptic membrane exocytosis 2 [Source:HGNC Symbol;Acc:HGNC:17283]	0.506084
Hist1h2bn	0.223593	1.01615e-22	2.38839e-20
Hist1h4j	0.223179	8.28432e-10	2.33134e-08	H4 clustered histone 12 [Source:HGNC Symbol;Acc:HGNC:4784]	1.29289
Abra	0.222555	4.18854e-06	4.72606e-05	actin binding Rho activating protein [Source:HGNC Symbol;Acc:HGNC:30655]	0.868583
Hist1h3f	0.222501	1.6953e-13	1.01402e-11	H3 clustered histone 15 [Source:HGNC Symbol;Acc:HGNC:20505]	1.26653
Sstr2	0.220607	0.00651326	0.0243761	somatostatin receptor 2 [Source:HGNC Symbol;Acc:HGNC:11331]	0.754344
Enho	0.219704	1.26735e-10	4.18802e-09	energy homeostasis associated [Source:HGNC Symbol;Acc:HGNC:24838]	1.48554
Rhag	0.217306	0.000230465	0.00149417	Rh associated glycoprotein [Source:HGNC Symbol;Acc:HGNC:10006]	0.860994
Cmya5	0.217096	0.0027174	0.0118769	cardiomyopathy associated 5 [Source:HGNC Symbol;Acc:HGNC:14305]	0.760874
Hist1h2bk	0.215702	6.56524e-11	2.31141e-09	H2B clustered histone 12 [Source:HGNC Symbol;Acc:HGNC:13954]	0.894278
Il3ra	0.209795	2.12984e-14	1.51246e-12	interleukin 3 receptor subunit alpha [Source:HGNC Symbol;Acc:HGNC:6012]	1.30906
Pou4f1	0.207397	1.46185e-05	0.000139164	POU class 4 homeobox 1 [Source:HGNC Symbol;Acc:HGNC:9218]	1.17368
Klhl30	0.206496	0.00121581	0.00608378	kelch like family member 30 [Source:HGNC Symbol;Acc:HGNC:24770]	0.824187
Dnaic1	0.203176	0.00205327	0.00940572	dynein axonemal intermediate chain 1 [Source:HGNC Symbol;Acc:HGNC:2954]	0.817865
Txlnb	0.202602	8.63625e-07	1.17267e-05	taxilin beta [Source:HGNC Symbol;Acc:HGNC:21617]	0.790372
Hist1h4d	0.196283	1.55265e-32	1.61942e-29	H4 clustered histone 1 [Source:HGNC Symbol;Acc:HGNC:4781]	1.47067
Topaz1	0.195781	0.000678691	0.00373797	testis and ovary specific TOPAZ 1 [Source:HGNC Symbol;Acc:HGNC:24746]	0.726256
Rpl36	0.195109	1.09256e-26	4.44697e-24	ribosomal protein L36 [Source:HGNC Symbol;Acc:HGNC:13631]	1.43797
Tgm3	0.192178	0.00717883	0.0264401	transglutaminase 3 [Source:HGNC Symbol;Acc:HGNC:11779]	1.448
Plk5	0.19187	0.000184022	0.00123282	polo like kinase 5 (inactive) [Source:HGNC Symbol;Acc:HGNC:27001]	1.26336
Hist1h3c	0.191058	2.52817e-19	3.9065e-17	H3 clustered histone 13 [Source:HGNC Symbol;Acc:HGNC:25311]	1.24291
Fstl3	0.187398	5.93685e-05	0.00046318	follistatin like 3 [Source:HGNC Symbol;Acc:HGNC:3973]	1.18048
Scamp3	0.185679	2.2153e-09	5.77638e-08	secretory carrier membrane protein 3 [Source:HGNC Symbol;Acc:HGNC:10565]	1.32104
H1fx	0.181961	0.000584307	0.00328314	H1.10 linker histone [Source:HGNC Symbol;Acc:HGNC:4722]	1.09448
Hist1h2bf	0.169498	1.61527e-14	1.17199e-12
Ect2l	0.166461	0.00122068	0.00610266	epithelial cell transforming 2 like [Source:HGNC Symbol;Acc:HGNC:21118]	0.812278
Neb	0.165581	0.000919141	0.00482802	nebulin [Source:HGNC Symbol;Acc:HGNC:7720]	0.816849
Asb15	0.164832	0.000127945	0.00090626	ankyrin repeat and SOCS box containing 15 [Source:HGNC Symbol;Acc:HGNC:19767]	1.20427
Dpm3	0.161008	1.63299e-23	4.39539e-21	dolichyl-phosphate mannosyltransferase subunit 3, regulatory [Source:HGNC Symbol;Acc:HGNC:3007]	1.48883
Vmn2r9	0.157703	1.61936e-07	2.68094e-06
Hist1h2bg	0.156554	4.02019e-41	6.09899e-38	H2B clustered histone 4 [Source:HGNC Symbol;Acc:HGNC:4757]	1.28908
Snord55	0.154731	0.00161428	0.00771454	small nucleolar RNA, C/D box 55 [Source:HGNC Symbol;Acc:HGNC:10205]	1.30915
Myom1	0.153642	1.68162e-07	2.78125e-06	myomesin 1 [Source:HGNC Symbol;Acc:HGNC:7613]	0.935216
Hist1h2bl	0.15296	4.20114e-25	1.49167e-22
Des	0.150303	1.39908e-07	2.35836e-06	desmin [Source:HGNC Symbol;Acc:HGNC:2770]	0.899494
Ier5l	0.143268	2.9996e-14	2.07707e-12	immediate early response 5 like [Source:HGNC Symbol;Acc:HGNC:23679]	1.16587
Adgrb1	0.141587	0.00385242	0.0159036	adhesion G protein-coupled receptor B1 [Source:HGNC Symbol;Acc:HGNC:943]	1.35716
Rbfox1	0.141464	1.03091e-05	0.000102648	RNA binding fox-1 homolog 1 [Source:HGNC Symbol;Acc:HGNC:18222]	0.827744
Hist1h4a	0.140971	7.17969e-28	3.74421e-25	H4 clustered histone 15 [Source:HGNC Symbol;Acc:HGNC:29607]	1.32239
Sbk2	0.138987	1.13307e-05	0.000111359	SH3 domain binding kinase family member 2 [Source:HGNC Symbol;Acc:HGNC:34416]	0.741852
Hhatl	0.133291	0.000930484	0.00487533	hedgehog acyltransferase like [Source:HGNC Symbol;Acc:HGNC:13242]	0.71927
Rpph1	0.133005	2.01171e-12	1.00815e-10	ribonuclease P RNA component H1 [Source:HGNC Symbol;Acc:HGNC:19273]	1.41356
Eno3	0.131144	3.84676e-06	4.36997e-05	enolase 3 [Source:HGNC Symbol;Acc:HGNC:3354]	0.849251
Scn4b	0.121206	2.86657e-12	1.3786e-10	sodium voltage-gated channel beta subunit 4 [Source:HGNC Symbol;Acc:HGNC:10592]	0.878566
Axin2	0.115179	3.0694e-111	2.56111e-107	axin 2 [Source:HGNC Symbol;Acc:HGNC:904]	1.41482
Myl1	0.111463	0.00324386	0.0137639	myosin light chain 1 [Source:HGNC Symbol;Acc:HGNC:7582]	0.744756
Abcb4	0.110117	1.23981e-07	2.1177e-06	ATP binding cassette subfamily B member 4 [Source:HGNC Symbol;Acc:HGNC:45]	0.850976
Nrtn	0.109218	6.44403e-11	2.27835e-09	neurturin [Source:HGNC Symbol;Acc:HGNC:8007]	1.097
Ppp1r14c	0.106991	1.16632e-08	2.60556e-07	protein phosphatase 1 regulatory inhibitor subunit 14C [Source:HGNC Symbol;Acc:HGNC:14952]	0.833569
Mid1	0.104874	8.40274e-136	1.40225e-131	midline 1 [Source:HGNC Symbol;Acc:HGNC:7095]	1.31476
Rpl34	0.0994069	0.000519118	0.0029729	ribosomal protein L34 [Source:HGNC Symbol;Acc:HGNC:10340]	1.11683
Hrc	0.094871	6.2004e-11	2.19686e-09	histidine rich calcium binding protein [Source:HGNC Symbol;Acc:HGNC:5178]	0.847619
Foxi1	0.093828	1.49624e-31	1.31417e-28	forkhead box I1 [Source:HGNC Symbol;Acc:HGNC:3815]	1.33167
Xirp1	0.0879537	1.29922e-08	2.88317e-07	xin actin binding repeat containing 1 [Source:HGNC Symbol;Acc:HGNC:14301]	0.725082
Vmn2r8	0.0860925	1.23042e-05	0.000119937
Reg1	0.0774873	0.000590632	0.00331421	regenerating family member 1 alpha [Source:HGNC Symbol;Acc:HGNC:9951]	1.01696
Actn2	0.0738542	3.97109e-06	4.4959e-05	actinin alpha 2 [Source:HGNC Symbol;Acc:HGNC:164]	0.904771
Mybpc2	0.0732011	0.00103661	0.00532112	myosin binding protein C2 [Source:HGNC Symbol;Acc:HGNC:7550]	0.830176
Apobec2	0.0731455	2.0948e-05	0.000190404	apolipoprotein B mRNA editing enzyme catalytic subunit 2 [Source:HGNC Symbol;Acc:HGNC:605]	0.849862
Smyd1	0.0649373	4.42299e-11	1.62938e-09	SET and MYND domain containing 1 [Source:HGNC Symbol;Acc:HGNC:20986]	0.884218
Klhl41	0.0633847	5.21835e-06	5.65479e-05	kelch like family member 41 [Source:HGNC Symbol;Acc:HGNC:16905]	0.856265
Lmod3	0.0621141	1.70217e-08	3.66054e-07	leiomodin 3 [Source:HGNC Symbol;Acc:HGNC:6649]	0.937991
Fitm1	0.0601856	1.92182e-06	2.37971e-05	fat storage inducing transmembrane protein 1 [Source:HGNC Symbol;Acc:HGNC:33714]	0.76212
Pygm	0.0591908	5.32568e-07	7.72825e-06	glycogen phosphorylase, muscle associated [Source:HGNC Symbol;Acc:HGNC:9726]	0.858218
Alpk2	0.0565184	1.19391e-06	1.56326e-05	alpha kinase 2 [Source:HGNC Symbol;Acc:HGNC:20565]	0.717076
Myoz3	0.0560956	5.29301e-07	7.69423e-06	myozenin 3 [Source:HGNC Symbol;Acc:HGNC:18565]	0.715916
Lmod2	0.0490808	2.0481e-08	4.30461e-07	leiomodin 2 [Source:HGNC Symbol;Acc:HGNC:6648]	0.807653
Casq1	0.0437864	3.96129e-06	4.4909e-05	calsequestrin 1 [Source:HGNC Symbol;Acc:HGNC:1512]	0.823721
Cacna1s	0.038004	9.68209e-07	1.30092e-05	calcium voltage-gated channel subunit alpha1 S [Source:HGNC Symbol;Acc:HGNC:1397]	0.877627
Sypl2	0.0365225	7.78997e-15	6.04647e-13	synaptophysin like 2 [Source:HGNC Symbol;Acc:HGNC:27638]	0.83503
Hspb7	0.0359504	2.7875e-10	8.67868e-09	heat shock protein family B (small) member 7 [Source:HGNC Symbol;Acc:HGNC:5249]	0.906342
Obscn	0.035439	2.81786e-10	8.7244e-09	obscurin, cytoskeletal calmodulin and titin-interacting RhoGEF [Source:HGNC Symbol;Acc:HGNC:15719]	0.908958
Fbxo40	0.0352865	1.1777e-13	7.12083e-12	F-box protein 40 [Source:HGNC Symbol;Acc:HGNC:29816]	0.911581
Ryr1	0.0352372	2.35104e-05	0.000208803	ryanodine receptor 1 [Source:HGNC Symbol;Acc:HGNC:10483]	0.855129
Myom2	0.0338455	5.09607e-07	7.42088e-06	myomesin 2 [Source:HGNC Symbol;Acc:HGNC:7614]	0.834685
Myh2	0.0325696	1.09293e-05	0.000108049	myosin heavy chain 2 [Source:HGNC Symbol;Acc:HGNC:7572]	0.822867
Scn4a	0.0321362	1.04063e-13	6.38455e-12	sodium voltage-gated channel alpha subunit 4 [Source:HGNC Symbol;Acc:HGNC:10591]	0.861737
Nrap	0.0320531	0.000100758	0.000736512	nebulin related anchoring protein [Source:HGNC Symbol;Acc:HGNC:7988]	0.848027
Ppp1r3a	0.0260581	6.36679e-05	0.000491893	protein phosphatase 1 regulatory subunit 3A [Source:HGNC Symbol;Acc:HGNC:9291]	0.844584
Ckmt2	0.0233887	9.37489e-14	5.83762e-12	creatine kinase, mitochondrial 2 [Source:HGNC Symbol;Acc:HGNC:1996]	0.806869
Hfe2	0.0228094	1.32658e-05	0.000128113	hemojuvelin BMP co-receptor [Source:HGNC Symbol;Acc:HGNC:4887]	0.723174
Mylpf	0.01944	3.83215e-05	0.000319436	myosin light chain 11 [Source:HGNC Symbol;Acc:HGNC:29824]	0.764333
Atp2a1	0.0170952	3.37592e-06	3.91232e-05	ATPase sarcoplasmic/endoplasmic reticulum Ca2+ transporting 1 [Source:HGNC Symbol;Acc:HGNC:811]	0.820078
Ttn	0.0159878	2.0379e-06	2.50986e-05	titin [Source:HGNC Symbol;Acc:HGNC:12403]	0.834931
Actn3	0.0138322	8.64223e-08	1.51972e-06	actinin alpha 3 [Source:HGNC Symbol;Acc:HGNC:165]	0.83929
Tnni2	0.0124941	1.30366e-05	0.000126265	troponin I2, fast skeletal type [Source:HGNC Symbol;Acc:HGNC:11946]	0.795549
Mybpc1	0.0123041	3.44925e-06	3.98899e-05	myosin binding protein C1 [Source:HGNC Symbol;Acc:HGNC:7549]	0.856464
Myh1	0.0111204	7.12433e-07	9.8501e-06	myosin heavy chain 1 [Source:HGNC Symbol;Acc:HGNC:7567]	0.847679
Acta1	0.0103487	6.05066e-07	8.6008e-06	actin alpha 1, skeletal muscle [Source:HGNC Symbol;Acc:HGNC:129]	0.828893
Rn45s	0.00966832	9.50707e-05	0.000701698
Tnnt3	0.00655874	9.61923e-08	1.67914e-06	troponin T3, fast skeletal type [Source:HGNC Symbol;Acc:HGNC:11950]	0.823677
Ckm	0.00258503	2.91839e-06	3.44184e-05	creatine kinase, M-type [Source:HGNC Symbol;Acc:HGNC:1994]	0.822135
Lars2	0.000528447	1.25022e-66	4.28045e-63	leucyl-tRNA synthetase 2, mitochondrial [Source:HGNC Symbol;Acc:HGNC:17095]	1.49431

## Sheet: Figure 2
Gene	Fold Change	pvalue	padj
Defb1	19.9667	2.63973e-10	8.28042e-09
Olfm4	7.08243	6.48311e-06	6.83662e-05
Slc7a11	2.89738	1.43737e-07	2.41315e-06
Glycam1	2.8435	0.112139	0.230436
Csn1s2b	2.34997	0.00779343	0.028066
Csn1s2a	2.31476	0.0543444	0.131473
Txnip	2.12275	1.37146e-08	3.02737e-07
Tfcp2l1	2.11826	0.000510716	0.00293169
Wap	2.11732	0.238508	0.398381
Csn3	2.03991	0.0175512	0.0539482
Spp1	1.92936	0.213442	0.367648
Csn1s1	1.8592	0.0218444	0.0641568
Csn2	1.6885	0.0398307	0.103069
Atp13a4	1.64091	2.2116e-07	3.53178e-06
Trf	1.63184	6.16598e-10	1.78024e-08
Xbp1	1.54976	0.000267576	0.00169865
Wfdc3	1.54718	0.0528246	0.128579
Slc39a14	1.42336	0.00108017	0.00551418
Olah	1.27369	0.120216	0.242526
Slc9a4	1.27141	0.090879	0.195739
Pigr	1.26022	0.0297811	0.0818356
B4galt1	1.2242	0.0490463	0.121347
Slc30a4	1.21269	0.000713271	0.00389498
Cel	1.20784	0.0952802	0.202643
Lalba	1.20373	0.144837	0.277496
Vdr	1.16615	0.0872969	0.189751
Fabp3	1.14519	0.628058	0.760874
Nr3c1 (GR)	1.10772	0.0835827	0.183699
Slc11a2	1.07908	0.33416	0.503798
Slc28a3	1.03807	0.771989	0.861563
Lao1	1.02315	0.938311	0.966075
Elf5	0.913673	0.34627	0.516727
Atp2c2	0.873017	0.24322	0.404188
Slc41a1	0.773898	0.00402493	0.0164426
Cdh1	1.36497	3.80983e-06	4.33314e-05
Krt14	0.51153	3.12743e-16	3.07004e-14
Krt18	0.920877	0.266891	0.43166
Krt8	0.671498	3.76647e-07	5.69854e-06
Krt5	0.911316	0.391671	0.562183
Krt17	0.381392	4.48778e-20	7.64206e-18
Cxcl14	1.32447	0.00382595	0.0158078
Epcam	1.22601	0.00431162	0.0174029
