# Supplementary material for: Disease-Associated Mutations of the STAT5B SH2 Domain Regulate Cytokine-Driven Enhancer Function and Mammary Development
Source: J Mammary Gland Biol Neoplasia. 2025 Mar 31;30(1):7. doi: 10.1007/s10911-025-09582-8 (PMC11958444; doi:10.1007/s10911-025-09582-8)
Supplement: Supplementary file 5 — Supplementary Material 5 [file 10911_2025_9582_MOESM5_ESM.xlsx]

## Sheet: WT vs Y665F
Gene	Fold Change	pvalue	padj	title	ranked_score		GO	Description	LogP_Y665F.up	LogP_Y665F.down	Enrichment	Z-score
Jchain	40.0745	1.96599e-06	2.56634e-05	joining chain of multimeric IgA and IgM [Source:HGNC Symbol;Acc:HGNC:5713]	0.353353		GO:0060537	muscle tissue development	0	17.5322	11	22
Spp1	32.6851	1.3826e-13	7.41537e-12	secreted phosphoprotein 1 [Source:HGNC Symbol;Acc:HGNC:11255]	0.323899		GO:0042391	regulation of membrane potential	0	10.1087	4.9	11
Aqp3	24.7522	1.5893e-09	4.28192e-08	aquaporin 3 (Gill blood group) [Source:HGNC Symbol;Acc:HGNC:636]	0.103694		GO:0044057	regulation of system process	0	19.2442	5.6	15
Wap	24.2681	3.99652e-16	2.9158e-14				GO:0043269	regulation of monoatomic ion transport	0	16.7757	5.2	13
Glycam1	20.5359	2.21602e-31	6.27389e-29	glycosylation dependent cell adhesion molecule 1 (pseudogene) [Source:HGNC Symbol;Acc:HGNC:18023]	0.287078		GO:0032989	cellular component morphogenesis	0	15.3587	4.4	12
Mzb1	14.1908	8.32137e-06	9.10133e-05	marginal zone B and B1 cell specific protein [Source:HGNC Symbol;Acc:HGNC:30125]	0.190507		GO:0048738	cardiac muscle tissue development	0	9.61008	5.8	9
Lao1	13.5664	7.48956e-05	0.000604132				mmu04261	Adrenergic signaling in cardiomyocytes - Mus musculus (house mouse)	0	8.58512	7.2	10
Drd4	12.5527	2.86791e-07	4.67045e-06	dopamine receptor D4 [Source:HGNC Symbol;Acc:HGNC:3025]	0.108513		GO:1903522	regulation of blood circulation	0	9.75462	6.2	11
Zscan10	12.5127	0.000448836	0.00273225	zinc finger and SCAN domain containing 10 [Source:HGNC Symbol;Acc:HGNC:12997]	-0.462459		GO:0010830	regulation of myotube differentiation	0	7.85301	14	11
Cxcl13	12.2125	0.00434932	0.0179224	C-X-C motif chemokine ligand 13 [Source:HGNC Symbol;Acc:HGNC:10639]	-1.0171		GO:0003012	muscle system process	0	29.6254	6.3	13
Rgs8	12.1825	3.78317e-21	4.94964e-19	regulator of G protein signaling 8 [Source:HGNC Symbol;Acc:HGNC:16810]	0.165298		GO:0055001	muscle cell development	0	25.6431	11	18
Mucl1	11.9604	6.35237e-06	7.18909e-05				GO:0006812	monoatomic cation transport	2.14326	8.43986	3.4	8.3
Slc9a4	10.6069	6.27917e-12	2.53899e-10	solute carrier family 9 member A4 [Source:HGNC Symbol;Acc:HGNC:11077]	0.268931		GO:0045321	leukocyte activation	11.0776	0	3.6	8.4
Fabp3	8.70807	4.95783e-07	7.46484e-06	fatty acid binding protein 3 [Source:HGNC Symbol;Acc:HGNC:3557]	0.281922		GO:0050900	leukocyte migration	10.1821	0	5.7	8.4
Atp2c2	8.55065	5.76769e-32	1.74751e-29	ATPase secretory pathway Ca2+ transporting 2 [Source:HGNC Symbol;Acc:HGNC:29103]	0.142051		R-MMU-1266695	Interleukin-7 signaling	13.7948	0	36	20
Lalba	8.52829	3.13137e-06	3.89056e-05	lactalbumin alpha [Source:HGNC Symbol;Acc:HGNC:6480]	0.453957		GO:1903037	regulation of leukocyte cell-cell adhesion	10.7704	0	4.7	8.7
Cd8b1	8.41505	4.25028e-13	2.08529e-11	CD8 subunit beta [Source:HGNC Symbol;Acc:HGNC:1707]	-0.402664		R-MMU-212300	PRC2 methylates histones and DNA	33.7145	0	30	30
Tchh	7.93497	2.98454e-08	6.03548e-07	trichohyalin [Source:HGNC Symbol;Acc:HGNC:11791]	0.000638603		R-MMU-198933	Immunoregulatory interactions between a Lymphoid and a non-Lymphoid cell	8.37657	0	11	12
Gldc	7.93458	3.02897e-06	3.7742e-05	glycine decarboxylase [Source:HGNC Symbol;Acc:HGNC:4313]	0.209418		R-MMU-202433	Generation of second messenger molecules	8.96789	0	32	16
Atp12a	7.41571	3.33129e-06	4.10939e-05	ATPase H+/K+ transporting non-gastric alpha2 subunit [Source:HGNC Symbol;Acc:HGNC:13816]	0.282152		R-MMU-109582	Hemostasis	8.10444	0	4.4	8.7
Gsdmc	6.76772	0.000744915	0.00417143	gasdermin C [Source:HGNC Symbol;Acc:HGNC:7151]	-0.415896
Cd6	6.68947	1.70157e-10	5.56557e-09	CD6 molecule [Source:HGNC Symbol;Acc:HGNC:1691]	-0.913563
Sectm1a	6.47602	2.43303e-06	3.11479e-05	secreted and transmembrane 1 [Source:HGNC Symbol;Acc:HGNC:10707]	-0.249209
Kng2	6.44884	0.00223223	0.0103631	kininogen 1 [Source:HGNC Symbol;Acc:HGNC:6383]	-2.52575
Hoxc10	6.17932	0.013048	0.0429955	homeobox C10 [Source:HGNC Symbol;Acc:HGNC:5122]	-1.21003
Csn1s2a	6.05482	4.47508e-71	4.83029e-68	casein alpha s2 like A, pseudogene [Source:HGNC Symbol;Acc:HGNC:20230]	0.284482
Cd8a	5.9643	3.12207e-16	2.31408e-14	CD8 subunit alpha [Source:HGNC Symbol;Acc:HGNC:1706]	-0.0388838
Nsg2	5.88273	0.0104022	0.0360158	neuronal vesicle trafficking associated 2 [Source:HGNC Symbol;Acc:HGNC:24955]	-0.835961
Gbp2b	5.8124	5.38159e-07	8.02415e-06	guanylate binding protein 2 [Source:HGNC Symbol;Acc:HGNC:4183]	-1.04974
Scrg1	5.75253	0.00167926	0.00816693	stimulator of chondrogenesis 1 [Source:HGNC Symbol;Acc:HGNC:17036]	-0.355683
Pigr	5.7229	1.00441e-57	7.8846e-55	polymeric immunoglobulin receptor [Source:HGNC Symbol;Acc:HGNC:8968]	0.211172
Mt2	5.66748	6.46487e-08	1.20571e-06	metallothionein 2A [Source:HGNC Symbol;Acc:HGNC:7406]	-0.65465
Lrrc10	5.49178	0.0129765	0.0428334	leucine rich repeat containing 10 [Source:HGNC Symbol;Acc:HGNC:20264]	-0.190176
Cd5	5.41861	1.87565e-06	2.46706e-05	CD5 molecule [Source:HGNC Symbol;Acc:HGNC:1685]	-0.736406
Lyz1	5.36429	2.85474e-07	4.65546e-06	lysozyme [Source:HGNC Symbol;Acc:HGNC:6740]	-1.49188
Themis	5.18297	5.33666e-08	1.02031e-06	thymocyte selection associated [Source:HGNC Symbol;Acc:HGNC:21569]	-0.533514
Ubash3a	5.09223	3.54873e-08	7.02828e-07	ubiquitin associated and SH3 domain containing A [Source:HGNC Symbol;Acc:HGNC:12462]	-0.587984
Zap70	5.04553	1.83702e-06	2.42363e-05	zeta chain of T cell receptor associated protein kinase 70 [Source:HGNC Symbol;Acc:HGNC:12858]	-0.457352
Gpr55	5.03707	6.54161e-07	9.55783e-06	G protein-coupled receptor 55 [Source:HGNC Symbol;Acc:HGNC:4511]	-0.466381
Atp2b2	4.91467	1.15401e-08	2.56828e-07	ATPase plasma membrane Ca2+ transporting 2 [Source:HGNC Symbol;Acc:HGNC:815]	0.403947
Hyal5	4.91222	0.00558308	0.0217898	sperm adhesion molecule 1 [Source:HGNC Symbol;Acc:HGNC:11217]	-0.594358
Cnga4	4.88158	1.32755e-05	0.000136225	cyclic nucleotide gated channel subunit alpha 4 [Source:HGNC Symbol;Acc:HGNC:2152]	0.274564
Il12rb1	4.87988	0.00214949	0.0100302	interleukin 12 receptor subunit beta 1 [Source:HGNC Symbol;Acc:HGNC:5971]	-0.723215
Ccdc64b	4.76273	1.4087e-16	1.08125e-14	BICD family like cargo adaptor 2 [Source:HGNC Symbol;Acc:HGNC:33584]	-0.0826201
Alb	4.71783	0.000949931	0.00506186	albumin [Source:HGNC Symbol;Acc:HGNC:399]	-0.793011
Hist1h3e	4.70001	1.40576e-10	4.66874e-09
Apln	4.6979	2.0182e-24	3.45092e-22	apelin [Source:HGNC Symbol;Acc:HGNC:16665]	0.107829
Nov	4.47662	0.000157963	0.00114143	cellular communication network factor 3 [Source:HGNC Symbol;Acc:HGNC:7885]	-0.283981
Hephl1	4.37048	2.66708e-19	2.89075e-17	hephaestin like 1 [Source:HGNC Symbol;Acc:HGNC:30477]	0.295806
Cyp2f2	4.34018	4.5741e-50	2.72395e-47	cytochrome P450 family 2 subfamily F member 1 [Source:HGNC Symbol;Acc:HGNC:2632]	-2.11742
Chrna5	4.29012	0.00429537	0.0177551	cholinergic receptor nicotinic alpha 5 subunit [Source:HGNC Symbol;Acc:HGNC:1959]	-1.80306
Il18r1	4.27008	2.0669e-22	2.99961e-20	interleukin 18 receptor 1 [Source:HGNC Symbol;Acc:HGNC:5988]	0.0588673
Pdcd1	4.24755	0.00724451	0.026906	programmed cell death 1 [Source:HGNC Symbol;Acc:HGNC:8760]	-0.444752
Hist1h3g	4.22861	5.77706e-09	1.36671e-07	H3 clustered histone 12 [Source:HGNC Symbol;Acc:HGNC:4774]	-2.77955
Chrdl2	4.21168	4.84251e-17	4.00144e-15	chordin like 2 [Source:HGNC Symbol;Acc:HGNC:24168]	0.285673
Ngfr	4.20221	8.31492e-26	1.57801e-23	nerve growth factor receptor [Source:HGNC Symbol;Acc:HGNC:7809]	-0.883303
Tmprss4	4.18749	2.03044e-13	1.0562e-11	transmembrane serine protease 4 [Source:HGNC Symbol;Acc:HGNC:11878]	0.143155
Hist1h4h	4.14009	0.000114703	0.000865783	H4 clustered histone 9 [Source:HGNC Symbol;Acc:HGNC:4793]	-1.01522
Atp13a4	4.11481	1.49536e-12	6.76044e-11	ATPase 13A4 [Source:HGNC Symbol;Acc:HGNC:25422]	0.383195
Rgs16	4.08551	2.5019e-45	1.20022e-42	regulator of G protein signaling 16 [Source:HGNC Symbol;Acc:HGNC:9997]	0.0571476
Csn3	4.04029	1.53207e-52	1.01765e-49	casein kappa [Source:HGNC Symbol;Acc:HGNC:2446]	0.228105
Aldh1a2	4.01297	2.10548e-08	4.45608e-07	aldehyde dehydrogenase 1 family member A2 [Source:HGNC Symbol;Acc:HGNC:15472]	-1.59556
Hist1h2an	3.9816	0.00805124	0.0293467
Rnase1	3.98151	3.66163e-07	5.77603e-06	ribonuclease A family member 1, pancreatic [Source:HGNC Symbol;Acc:HGNC:10044]	-0.300048
Pydc3	3.87354	0.0011463	0.00592715	interferon gamma inducible protein 16 [Source:HGNC Symbol;Acc:HGNC:5395]	-0.91296
Olfr56	3.86095	5.23954e-07	7.84114e-06	olfactory receptor family 2 subfamily V member 1 [Source:HGNC Symbol;Acc:HGNC:8280]	-0.55231
Acnat1	3.82548	0.000175288	0.00124988
Sftpd	3.82058	1.25839e-33	4.17931e-31	surfactant protein D [Source:HGNC Symbol;Acc:HGNC:10803]	0.419288
Mxra8	3.80086	2.25424e-18	2.13905e-16	matrix remodeling associated 8 [Source:HGNC Symbol;Acc:HGNC:7542]	-1.44551
Pou2af1	3.75069	9.86052e-05	0.000762611	POU class 2 homeobox associating factor 1 [Source:HGNC Symbol;Acc:HGNC:9211]	0.103198
Lax1	3.71329	4.91708e-08	9.50515e-07	lymphocyte transmembrane adaptor 1 [Source:HGNC Symbol;Acc:HGNC:26005]	-0.195476
Fndc9	3.70216	0.00725966	0.026947	fibronectin type III domain containing 9 [Source:HGNC Symbol;Acc:HGNC:33547]	-0.711142
Mapk4	3.69878	1.14815e-49	6.57828e-47	mitogen-activated protein kinase 4 [Source:HGNC Symbol;Acc:HGNC:6878]	0.190325
Hsh2d	3.66472	0.000510895	0.00304562	hematopoietic SH2 domain containing [Source:HGNC Symbol;Acc:HGNC:24920]	-1.10555
Ikzf3	3.58259	2.03881e-11	7.62126e-10	IKAROS family zinc finger 3 [Source:HGNC Symbol;Acc:HGNC:13178]	-0.278367
Mat1a	3.57926	0.000585864	0.0034182	methionine adenosyltransferase 1A [Source:HGNC Symbol;Acc:HGNC:6903]	-0.450303
Csn1s1	3.57459	1.44207e-74	1.6603e-71	casein alpha s1 [Source:HGNC Symbol;Acc:HGNC:2445]	0.321501
Phactr3	3.56403	8.11847e-05	0.000644922	phosphatase and actin regulator 3 [Source:HGNC Symbol;Acc:HGNC:15833]	-0.369892
Cd3d	3.56029	5.4325e-05	0.000459898	CD3 delta subunit of T-cell receptor complex [Source:HGNC Symbol;Acc:HGNC:1673]	-0.450285
Cck	3.5393	4.25008e-06	5.11134e-05	cholecystokinin [Source:HGNC Symbol;Acc:HGNC:1569]	0.37425
Osgin1	3.52861	1.58032e-07	2.74294e-06	oxidative stress induced growth inhibitor 1 [Source:HGNC Symbol;Acc:HGNC:30093]	-0.0511749
Lpo	3.52416	1.54092e-05	0.000155261	lactoperoxidase [Source:HGNC Symbol;Acc:HGNC:6678]	0.23525
Csn2	3.51437	0.00459857	0.0186996	casein beta [Source:HGNC Symbol;Acc:HGNC:2447]	0.280911
Gimap3	3.50974	1.90441e-17	1.66107e-15
Cited4	3.50906	2.49736e-18	2.35679e-16	Cbp/p300 interacting transactivator with Glu/Asp rich carboxy-terminal domain 4 [Source:HGNC Symbol;Acc:HGNC:18696]	-0.200356
Ak8	3.47762	0.00369294	0.0156816	adenylate kinase 8 [Source:HGNC Symbol;Acc:HGNC:26526]	-2.08442
Mup7	3.45744	0.00038273	0.00240267
Scel	3.45224	0.0041521	0.0172621	sciellin [Source:HGNC Symbol;Acc:HGNC:10573]	-0.271473
Itk	3.42312	5.79163e-10	1.72749e-08	IL2 inducible T cell kinase [Source:HGNC Symbol;Acc:HGNC:6171]	-0.493515
Mup3	3.42295	1.26652e-09	3.48848e-08
Il18rap	3.40442	5.05633e-12	2.09407e-10	interleukin 18 receptor accessory protein [Source:HGNC Symbol;Acc:HGNC:5989]	-0.0505232
Susd3	3.38721	4.23192e-06	5.09305e-05	sushi domain containing 3 [Source:HGNC Symbol;Acc:HGNC:28391]	-0.264214
Hist1h4a	3.37908	8.3613e-08	1.53453e-06	H4 clustered histone 15 [Source:HGNC Symbol;Acc:HGNC:29607]	-1.99797
Cd28	3.33712	2.69341e-07	4.42159e-06	CD28 molecule [Source:HGNC Symbol;Acc:HGNC:1653]	-0.694464
Gadd45g	3.33704	7.96446e-09	1.83885e-07	growth arrest and DNA damage inducible gamma [Source:HGNC Symbol;Acc:HGNC:4097]	0.0283811
Bhlha15	3.31922	0.000432545	0.00265032	basic helix-loop-helix family member a15 [Source:HGNC Symbol;Acc:HGNC:22265]	-0.107389
Cd3g	3.30934	3.17881e-07	5.12109e-06	CD3 gamma subunit of T-cell receptor complex [Source:HGNC Symbol;Acc:HGNC:1675]	-0.134828
Klc3	3.29847	1.68866e-11	6.42359e-10	kinesin light chain 3 [Source:HGNC Symbol;Acc:HGNC:20717]	-0.172571
Slamf1	3.28087	0.000448361	0.00273032	signaling lymphocytic activation molecule family member 1 [Source:HGNC Symbol;Acc:HGNC:10903]	-0.86794
Cd2	3.27311	6.96252e-10	2.0277e-08	CD2 molecule [Source:HGNC Symbol;Acc:HGNC:1639]	-1.11335
Alox15	3.26048	2.19375e-07	3.69621e-06	arachidonate 15-lipoxygenase [Source:HGNC Symbol;Acc:HGNC:433]	-0.714295
Kcnk6	3.25274	1.4996e-18	1.44682e-16	potassium two pore domain channel subfamily K member 6 [Source:HGNC Symbol;Acc:HGNC:6281]	0.118681
Hist1h3a	3.23967	3.66901e-06	4.48753e-05	H3 clustered histone 4 [Source:HGNC Symbol;Acc:HGNC:4767]	-1.84225
Jakmip1	3.23318	0.00640785	0.0243591	janus kinase and microtubule interacting protein 1 [Source:HGNC Symbol;Acc:HGNC:26460]	-0.33238
Cd177	3.20595	0.00603433	0.0231945	CD177 molecule [Source:HGNC Symbol;Acc:HGNC:30072]	0.215235
Lat	3.20247	1.70363e-06	2.26669e-05	linker for activation of T cells [Source:HGNC Symbol;Acc:HGNC:18874]	-0.663152
Junb	3.1864	1.95611e-10	6.35e-09	JunB proto-oncogene, AP-1 transcription factor subunit [Source:HGNC Symbol;Acc:HGNC:6205]	-0.754757
Retnla	3.18547	6.93534e-05	0.000566304	resistin like beta [Source:HGNC Symbol;Acc:HGNC:20388]	-1.62356
Psg25	3.18264	0.00215172	0.0100369	CEA cell adhesion molecule 7 [Source:HGNC Symbol;Acc:HGNC:1819]	-0.394308
Hist1h4b	3.18052	1.11306e-06	1.5378e-05	H4 clustered histone 14 [Source:HGNC Symbol;Acc:HGNC:4794]	-1.63946
Padi4	3.1748	0.000620151	0.00358794	peptidyl arginine deiminase 4 [Source:HGNC Symbol;Acc:HGNC:18368]	-0.57813
Lrp8	3.16857	2.1415e-10	6.87429e-09	LDL receptor related protein 8 [Source:HGNC Symbol;Acc:HGNC:6700]	-0.0961945
Hist1h3i	3.13269	6.29924e-05	0.000523019	H3 clustered histone 7 [Source:HGNC Symbol;Acc:HGNC:4773]	-1.75076
Piwil4	3.12757	0.000788773	0.00436606	piwi like RNA-mediated gene silencing 4 [Source:HGNC Symbol;Acc:HGNC:18444]	-0.509292
Ceacam10	3.12431	1.82681e-05	0.000179061
Trap1	3.11635	8.63908e-19	8.53516e-17	TNF receptor associated protein 1 [Source:HGNC Symbol;Acc:HGNC:16264]	-0.817386
Hist2h4	3.10884	2.37677e-10	7.57323e-09	H4 clustered histone 3 [Source:HGNC Symbol;Acc:HGNC:4787]	-1.79408
Ms4a4b	3.10047	3.31481e-08	6.64654e-07
Zfp831	3.09965	4.5676e-05	0.000395599	zinc finger protein 831 [Source:HGNC Symbol;Acc:HGNC:16167]	-0.765937
Kl	3.09316	0.00604519	0.0232104	klotho [Source:HGNC Symbol;Acc:HGNC:6344]	-0.446008
Hist1h3b	3.08745	2.8377e-08	5.75877e-07
Sell	3.07083	0.00159274	0.00780106	selectin L [Source:HGNC Symbol;Acc:HGNC:10720]	-0.799616
Folr1	3.05865	6.27842e-24	1.02291e-21	folate receptor alpha [Source:HGNC Symbol;Acc:HGNC:3791]	0.253258
Ccl20	3.0363	0.00333982	0.0144233	C-C motif chemokine ligand 20 [Source:HGNC Symbol;Acc:HGNC:10619]	-0.033539
Mmp25	3.02496	0.0149452	0.0481178	matrix metallopeptidase 25 [Source:HGNC Symbol;Acc:HGNC:14246]	-1.08358
Hist2h3b	3.01508	0.000142271	0.00104155
Ltb	3.01059	0.000376215	0.00237212	lymphotoxin beta [Source:HGNC Symbol;Acc:HGNC:6711]	-0.923119
Slc39a4	2.98835	1.61378e-12	7.23897e-11	solute carrier family 39 member 4 [Source:HGNC Symbol;Acc:HGNC:17129]	-0.00430561
Cd3e	2.98695	0.000104193	0.000800451	CD3 epsilon subunit of T-cell receptor complex [Source:HGNC Symbol;Acc:HGNC:1674]	-0.224198
Serpina3n	2.97617	0.000361869	0.0022917
Rims3	2.97463	0.000138675	0.00101868	regulating synaptic membrane exocytosis 3 [Source:HGNC Symbol;Acc:HGNC:21292]	-0.526971
Slc34a2	2.97155	4.9901e-31	1.32886e-28	solute carrier family 34 member 2 [Source:HGNC Symbol;Acc:HGNC:11020]	0.406454
Fcamr	2.96782	0.000671237	0.00383088	Fc alpha and mu receptor [Source:HGNC Symbol;Acc:HGNC:24692]	-0.062075
Cxcl1	2.94504	0.0130643	0.0430409	C-X-C motif chemokine ligand 3 [Source:HGNC Symbol;Acc:HGNC:4604]	-0.930971
Rn45s	2.94282	4.25037e-05	0.000371665
Dkkl1	2.93952	0.00182117	0.00872444	dickkopf like acrosomal protein 1 [Source:HGNC Symbol;Acc:HGNC:16528]	0.398218
Ccl5	2.93929	1.35824e-07	2.38867e-06	C-C motif chemokine ligand 5 [Source:HGNC Symbol;Acc:HGNC:10632]	-0.0759718
Hist1h4d	2.93739	7.79554e-09	1.80741e-07	H4 clustered histone 1 [Source:HGNC Symbol;Acc:HGNC:4781]	-1.23961
Ifit1bl1	2.92614	2.48438e-05	0.000235585	interferon induced protein with tetratricopeptide repeats 1B [Source:HGNC Symbol;Acc:HGNC:23442]	-1.01751
Serpina3f	2.89317	0.000303304	0.00198036
Ccdc64	2.887	1.34661e-09	3.68557e-08	BICD family like cargo adaptor 1 [Source:HGNC Symbol;Acc:HGNC:28095]	-0.785601
Tmem198	2.88465	0.00203552	0.00957599	transmembrane protein 198 [Source:HGNC Symbol;Acc:HGNC:33704]	-0.249122
Llgl2	2.88414	3.28243e-15	2.13915e-13	LLGL scribble cell polarity complex component 2 [Source:HGNC Symbol;Acc:HGNC:6629]	-0.228371
Trf	2.8794	8.19186e-31	2.14354e-28	transferrin [Source:HGNC Symbol;Acc:HGNC:11740]	0.323477
Fam169b	2.85125	0.000820485	0.00451267	family with sequence similarity 169 member B, pseudogene [Source:HGNC Symbol;Acc:HGNC:26835]	-0.662156
Fam20c	2.8493	2.12265e-21	2.86391e-19	FAM20C golgi associated secretory pathway kinase [Source:HGNC Symbol;Acc:HGNC:22140]	0.182869
Tgm1	2.84381	5.88942e-12	2.41019e-10	transglutaminase 1 [Source:HGNC Symbol;Acc:HGNC:11777]	-0.126307
Xdh	2.83212	9.11434e-36	3.14809e-33	xanthine dehydrogenase [Source:HGNC Symbol;Acc:HGNC:12805]	0.146503
Ccdc13	2.82437	2.10102e-06	2.73022e-05	coiled-coil domain containing 13 [Source:HGNC Symbol;Acc:HGNC:26358]	0.0537584
Hist1h2bh	2.81757	5.2121e-06	6.06779e-05	H2B clustered histone 9 [Source:HGNC Symbol;Acc:HGNC:4755]	-2.41417
Slc30a2	2.81069	7.79688e-09	1.80741e-07	solute carrier family 30 member 2 [Source:HGNC Symbol;Acc:HGNC:11013]	-0.110785
Lef1	2.80395	0.0129234	0.0426989	lymphoid enhancer binding factor 1 [Source:HGNC Symbol;Acc:HGNC:6551]	-0.802745
Hist1h3c	2.80058	0.000101203	0.000780727	H3 clustered histone 13 [Source:HGNC Symbol;Acc:HGNC:25311]	-1.59193
Cd37	2.77526	1.65235e-08	3.57074e-07	CD37 molecule [Source:HGNC Symbol;Acc:HGNC:1666]	-1.5042
Hist1h4c	2.77288	4.02878e-07	6.25692e-06	H4 clustered histone 6 [Source:HGNC Symbol;Acc:HGNC:4783]	-1.29466
Col9a1	2.76719	2.91667e-28	6.37606e-26	collagen type IX alpha 1 chain [Source:HGNC Symbol;Acc:HGNC:2217]	-0.241627
Plin2	2.75648	3.0937e-44	1.36996e-41	perilipin 2 [Source:HGNC Symbol;Acc:HGNC:248]	0.138752
Hist1h3d	2.7474	3.91011e-06	4.73214e-05
Cldn3	2.74259	8.24998e-05	0.000653265	claudin 3 [Source:HGNC Symbol;Acc:HGNC:2045]	-0.461319
B4galt1	2.74223	3.33184e-20	4.16963e-18	beta-1,4-galactosyltransferase 1 [Source:HGNC Symbol;Acc:HGNC:924]	0.229933
Cd226	2.73685	4.69058e-16	3.36126e-14	CD226 molecule [Source:HGNC Symbol;Acc:HGNC:16961]	-0.528879
Fam189a2	2.73026	7.3073e-15	4.57236e-13	endosomal transmembrane epsin interactor 1 [Source:HGNC Symbol;Acc:HGNC:24820]	0.0247261
Tbc1d10c	2.72855	9.84584e-07	1.38354e-05	TBC1 domain family member 10C [Source:HGNC Symbol;Acc:HGNC:24702]	-0.580852
Gjb6	2.72664	1.70344e-20	2.17914e-18	gap junction protein beta 6 [Source:HGNC Symbol;Acc:HGNC:4288]	0.306726
Alox12e	2.7258	1.90136e-07	3.25114e-06
Apol9a	2.72115	0.000145994	0.001067
Hist1h1c	2.72036	0.000403135	0.00250798	H1.2 linker histone, cluster member [Source:HGNC Symbol;Acc:HGNC:4716]	-1.12653
Gsta2	2.71518	0.0108428	0.0373094	glutathione S-transferase alpha 2 [Source:HGNC Symbol;Acc:HGNC:4627]	-0.767621
Arhgap9	2.71338	2.70661e-21	3.59563e-19	Rho GTPase activating protein 9 [Source:HGNC Symbol;Acc:HGNC:14130]	-0.063518
St8sia1	2.69363	0.00728172	0.0270093	ST8 alpha-N-acetyl-neuraminide alpha-2,8-sialyltransferase 1 [Source:HGNC Symbol;Acc:HGNC:10869]	-0.736046
Aqp9	2.6924	0.00151064	0.00749506	aquaporin 9 [Source:HGNC Symbol;Acc:HGNC:643]	-0.204269
Tfcp2l1	2.68792	0.000137958	0.00101471	transcription factor CP2 like 1 [Source:HGNC Symbol;Acc:HGNC:17925]	-0.443143
Fkbp11	2.66932	1.04171e-16	8.17744e-15	FKBP prolyl isomerase 11 [Source:HGNC Symbol;Acc:HGNC:18624]	0.145747
Hist1h2bn	2.66481	2.43867e-06	3.1197e-05
Fut4	2.66165	1.33706e-08	2.92662e-07	fucosyltransferase 4 [Source:HGNC Symbol;Acc:HGNC:4015]	-0.395967
Gnmt	2.65143	0.00191652	0.00912802	glycine N-methyltransferase [Source:HGNC Symbol;Acc:HGNC:4415]	0.034701
Hist1h2bf	2.64667	0.00064926	0.00373142
Hist1h2bm	2.6345	3.10854e-07	5.02193e-06	H2B clustered histone 5 [Source:HGNC Symbol;Acc:HGNC:4747]	-2.18981
Apobr	2.63444	1.77719e-12	7.91034e-11	apolipoprotein B receptor [Source:HGNC Symbol;Acc:HGNC:24087]	0.390577
Ccdc85c	2.6334	1.36137e-05	0.0001392	coiled-coil domain containing 85C [Source:HGNC Symbol;Acc:HGNC:35459]	-0.979489
Mt1	2.60064	8.23632e-12	3.26991e-10	metallothionein 1A [Source:HGNC Symbol;Acc:HGNC:7393]	-0.469587
Acap1	2.59841	9.25201e-08	1.69082e-06	ArfGAP with coiled-coil, ankyrin repeat and PH domains 1 [Source:HGNC Symbol;Acc:HGNC:16467]	-0.531623
Fhad1	2.58698	0.000395322	0.00247184	forkhead associated phosphopeptide binding domain 1 [Source:HGNC Symbol;Acc:HGNC:29408]	0.0397497
Fasl	2.58621	0.00513239	0.0204043	Fas ligand [Source:HGNC Symbol;Acc:HGNC:11936]	0.209364
Fer1l4	2.57869	0.000426613	0.00262193	fer-1 like family member 4 (pseudogene) [Source:HGNC Symbol;Acc:HGNC:15801]	0.135758
Ccdc124	2.57868	8.35873e-07	1.19896e-05	coiled-coil domain containing 124 [Source:HGNC Symbol;Acc:HGNC:25171]	-0.723032
Pglyrp2	2.5727	0.000350499	0.0022328	peptidoglycan recognition protein 2 [Source:HGNC Symbol;Acc:HGNC:30013]	-0.485535
Dusp4	2.57188	5.46512e-23	8.13643e-21	dual specificity phosphatase 4 [Source:HGNC Symbol;Acc:HGNC:3070]	-0.00433877
Batf3	2.56983	0.00201591	0.00949927	basic leucine zipper ATF-like transcription factor 3 [Source:HGNC Symbol;Acc:HGNC:28915]	-1.28762
Btn1a1	2.56806	9.74019e-19	9.55756e-17	butyrophilin subfamily 1 member A1 [Source:HGNC Symbol;Acc:HGNC:1135]	0.302342
Mocs1	2.56513	8.49291e-19	8.47819e-17	molybdenum cofactor synthesis 1 [Source:HGNC Symbol;Acc:HGNC:7190]	-0.0454741
Wfdc3	2.56366	7.38835e-14	4.10279e-12	WAP four-disulfide core domain 3 [Source:HGNC Symbol;Acc:HGNC:15957]	0.426785
Hist2h2ac	2.55924	6.3848e-06	7.21161e-05	H2A clustered histone 20 [Source:HGNC Symbol;Acc:HGNC:4738]	-1.15356
Cxcr3	2.55866	1.53064e-05	0.000154405	C-X-C motif chemokine receptor 3 [Source:HGNC Symbol;Acc:HGNC:4540]	-0.687984
Slc52a2	2.55563	1.18392e-15	8.01814e-14	solute carrier family 52 member 2 [Source:HGNC Symbol;Acc:HGNC:30224]	0.0971938
Hist1h2bg	2.54338	5.34083e-08	1.02031e-06	H2B clustered histone 4 [Source:HGNC Symbol;Acc:HGNC:4757]	-1.81533
Car2	2.54077	5.9651e-12	2.4354e-10	carbonic anhydrase 2 [Source:HGNC Symbol;Acc:HGNC:1373]	-0.128644
Lck	2.53562	1.58493e-08	3.43435e-07	LCK proto-oncogene, Src family tyrosine kinase [Source:HGNC Symbol;Acc:HGNC:6524]	-0.642123
Ms4a8a	2.53389	0.00298242	0.0131595	membrane spanning 4-domains A8 [Source:HGNC Symbol;Acc:HGNC:13380]	-1.84502
Grap2	2.53224	5.7565e-09	1.36371e-07	GRB2 related adaptor protein 2 [Source:HGNC Symbol;Acc:HGNC:4563]	-0.599154
Ly6c2	2.51461	0.00157256	0.00773515
C1s2	2.5121	9.71986e-05	0.000753758	complement C1s [Source:HGNC Symbol;Acc:HGNC:1247]	0.123185
Arg2	2.50702	2.0772e-12	9.12805e-11	arginase 2 [Source:HGNC Symbol;Acc:HGNC:664]	0.098306
Pamr1	2.49783	8.51235e-12	3.37175e-10	peptidase domain containing associated with muscle regeneration 1 [Source:HGNC Symbol;Acc:HGNC:24554]	-1.63092
Itgb7	2.48911	6.25689e-08	1.17533e-06	integrin subunit beta 7 [Source:HGNC Symbol;Acc:HGNC:6162]	-0.928417
Sh2d2a	2.48906	1.66343e-05	0.000165481	SH2 domain containing 2A [Source:HGNC Symbol;Acc:HGNC:10821]	-0.414263
Ttc25	2.48601	2.52557e-09	6.51967e-08	outer dynein arm docking complex subunit 4 [Source:HGNC Symbol;Acc:HGNC:25280]	-0.0920588
Ccdc88b	2.47867	3.83416e-12	1.61897e-10	coiled-coil domain containing 88B [Source:HGNC Symbol;Acc:HGNC:26757]	-0.0983574
Hist1h2ac	2.47345	0.00371873	0.0157679
Hist1h2bj	2.47267	0.000385601	0.00241981	H2B clustered histone 13 [Source:HGNC Symbol;Acc:HGNC:4748]	-1.80738
Tespa1	2.46614	0.00223735	0.0103758	thymocyte expressed, positive selection associated 1 [Source:HGNC Symbol;Acc:HGNC:29109]	-0.508467
Gjb2	2.46167	2.311e-16	1.73526e-14	gap junction protein beta 2 [Source:HGNC Symbol;Acc:HGNC:4284]	-0.00709932
Sncg	2.46112	2.35734e-12	1.02806e-10	synuclein gamma [Source:HGNC Symbol;Acc:HGNC:11141]	-1.58337
Hist1h4f	2.46084	0.000131418	0.000976131	H4 clustered histone 11 [Source:HGNC Symbol;Acc:HGNC:4785]	-1.4946
Ubd	2.45467	8.67758e-20	1.04071e-17	ubiquitin D [Source:HGNC Symbol;Acc:HGNC:18795]	-0.485927
H2-Q5	2.4526	8.81047e-06	9.56267e-05
Dock2	2.44947	4.92136e-32	1.51771e-29	dedicator of cytokinesis 2 [Source:HGNC Symbol;Acc:HGNC:2988]	-1.35039
Hist1h2ai	2.44925	0.00318756	0.0138838	H2A clustered histone 8 [Source:HGNC Symbol;Acc:HGNC:4724]	-1.61425
Pfkl	2.44851	4.66718e-20	5.75731e-18	phosphofructokinase, liver type [Source:HGNC Symbol;Acc:HGNC:8876]	0.0749426
Fam20a	2.44753	1.42382e-27	2.96259e-25	FAM20A golgi associated secretory pathway pseudokinase [Source:HGNC Symbol;Acc:HGNC:23015]	0.114556
Evpl	2.43717	9.339e-13	4.39468e-11	envoplakin [Source:HGNC Symbol;Acc:HGNC:3503]	-0.560148
Gale	2.4341	6.69774e-11	2.32269e-09	UDP-galactose-4-epimerase [Source:HGNC Symbol;Acc:HGNC:4116]	-0.321537
Hist1h3h	2.42327	0.00956556	0.0336862	H3 clustered histone 6 [Source:HGNC Symbol;Acc:HGNC:4769]	-1.51671
Hoxc9	2.42279	0.000199871	0.00139634	homeobox C9 [Source:HGNC Symbol;Acc:HGNC:5130]	-1.45676
Sec14l2	2.4189	1.1347e-14	6.87588e-13	SEC14 like lipid binding 2 [Source:HGNC Symbol;Acc:HGNC:10699]	-0.0882305
Skap1	2.41375	0.000367017	0.0023192	src kinase associated phosphoprotein 1 [Source:HGNC Symbol;Acc:HGNC:15605]	-0.413946
Ccl22	2.41359	0.00404279	0.0168849	C-C motif chemokine ligand 22 [Source:HGNC Symbol;Acc:HGNC:10621]	-1.75851
Plcxd2	2.40857	8.61967e-16	5.95447e-14	phosphatidylinositol specific phospholipase C X domain containing 2 [Source:HGNC Symbol;Acc:HGNC:26462]	0.0515769
Ier5l	2.40773	0.0153793	0.0492213	immediate early response 5 like [Source:HGNC Symbol;Acc:HGNC:23679]	-1.45336
Hist1h2bl	2.40474	0.00330915	0.0143123
Hcst	2.40219	0.0115463	0.0390914	hematopoietic cell signal transducer [Source:HGNC Symbol;Acc:HGNC:16977]	-0.41424
Cel	2.39619	4.35651e-07	6.67586e-06	carboxyl ester lipase [Source:HGNC Symbol;Acc:HGNC:1848]	0.432247
Mvp	2.38759	8.61841e-14	4.77051e-12	major vault protein [Source:HGNC Symbol;Acc:HGNC:7531]	-0.355972
Hmha1	2.38423	3.7799e-11	1.35433e-09	Rho GTPase activating protein 45 [Source:HGNC Symbol;Acc:HGNC:17102]	-1.03568
Terc	2.38299	6.40209e-05	0.000529268
Igfals	2.38297	1.03226e-09	2.91292e-08	insulin like growth factor binding protein acid labile subunit [Source:HGNC Symbol;Acc:HGNC:5468]	0.0932065
Trim67	2.38126	0.00276851	0.0123802	tripartite motif containing 67 [Source:HGNC Symbol;Acc:HGNC:31859]	-1.36407
Col6a5	2.37232	3.7215e-07	5.85e-06	collagen type VI alpha 5 chain [Source:HGNC Symbol;Acc:HGNC:26674]	-0.388179
Tpgs1	2.37204	0.00437148	0.0180008	tubulin polyglutamylase complex subunit 1 [Source:HGNC Symbol;Acc:HGNC:25058]	-0.634077
Tjp3	2.37151	4.64117e-16	3.33971e-14	tight junction protein 3 [Source:HGNC Symbol;Acc:HGNC:11829]	-0.292723
Rasal3	2.36633	2.59206e-06	3.28188e-05	RAS protein activator like 3 [Source:HGNC Symbol;Acc:HGNC:26129]	-0.555298
Pak4	2.3661	3.36738e-12	1.43947e-10	p21 (RAC1) activated kinase 4 [Source:HGNC Symbol;Acc:HGNC:16059]	-0.59734
Calml3	2.36379	1.02162e-10	3.43927e-09	calmodulin like 3 [Source:HGNC Symbol;Acc:HGNC:1452]	0.357826
Hist1h3f	2.36313	0.00157669	0.00774662	H3 clustered histone 15 [Source:HGNC Symbol;Acc:HGNC:20505]	-1.47764
Ccl8	2.36248	0.0074644	0.0275276	C-C motif chemokine ligand 8 [Source:HGNC Symbol;Acc:HGNC:10635]	-2.5343
Efhd2	2.3586	1.35932e-24	2.37126e-22	EF-hand domain family member D2 [Source:HGNC Symbol;Acc:HGNC:28670]	-0.00361252
Galnt6	2.34241	5.10985e-06	5.97071e-05	polypeptide N-acetylgalactosaminyltransferase 6 [Source:HGNC Symbol;Acc:HGNC:4128]	-1.11252
Aox4	2.33982	0.00904588	0.0322374
Hist1h2ak	2.33655	0.00158159	0.00775766	H2A clustered histone 1 [Source:HGNC Symbol;Acc:HGNC:18729]	-1.79945
Sh3bp5	2.33631	1.58789e-19	1.84046e-17	SH3 domain binding protein 5 [Source:HGNC Symbol;Acc:HGNC:10827]	-0.0693916
Ptprcap	2.33386	0.00107735	0.00563814	protein tyrosine phosphatase receptor type C associated protein [Source:HGNC Symbol;Acc:HGNC:9667]	-0.601194
Rpl36	2.33327	2.10017e-09	5.54587e-08	ribosomal protein L36 [Source:HGNC Symbol;Acc:HGNC:13631]	-0.434697
Zdhhc12	2.33129	9.97276e-08	1.80534e-06	zinc finger DHHC-type palmitoyltransferase 12 [Source:HGNC Symbol;Acc:HGNC:19159]	-0.219673
Mon1a	2.3138	1.35794e-12	6.23012e-11	MON1 homolog A, secretory trafficking associated [Source:HGNC Symbol;Acc:HGNC:28207]	-0.132349
Sowahb	2.31302	2.20012e-11	8.17541e-10	sosondowah ankyrin repeat domain family member B [Source:HGNC Symbol;Acc:HGNC:32958]	0.193321
Hydin	2.31275	0.00701688	0.0262241	HYDIN axonemal central pair apparatus protein [Source:HGNC Symbol;Acc:HGNC:19368]	-0.848016
Pglyrp1	2.30502	2.61038e-05	0.000246211	peptidoglycan recognition protein 1 [Source:HGNC Symbol;Acc:HGNC:8904]	-0.423917
Adgrg5	2.30291	1.65307e-05	0.000164916	adhesion G protein-coupled receptor G5 [Source:HGNC Symbol;Acc:HGNC:19010]	-0.199671
Ramp3	2.30146	0.0126414	0.0419895	receptor activity modifying protein 3 [Source:HGNC Symbol;Acc:HGNC:9845]	-0.694854
Gzmb	2.29763	1.21776e-06	1.6612e-05	granzyme B [Source:HGNC Symbol;Acc:HGNC:4709]	0.307978
Pdcd4	2.29419	6.96131e-40	2.79586e-37	programmed cell death 4 [Source:HGNC Symbol;Acc:HGNC:8763]	0.0634765
Il2rb	2.2924	6.82567e-10	1.99457e-08	interleukin 2 receptor subunit beta [Source:HGNC Symbol;Acc:HGNC:6009]	-0.405545
Sytl1	2.29041	3.3502e-13	1.68682e-11	synaptotagmin like 1 [Source:HGNC Symbol;Acc:HGNC:15584]	-0.0548728
Smim22	2.28648	3.86446e-07	6.02963e-06	small integral membrane protein 22 [Source:HGNC Symbol;Acc:HGNC:48329]	-0.184885
Ddx54	2.28508	1.41165e-11	5.46617e-10	DEAD-box helicase 54 [Source:HGNC Symbol;Acc:HGNC:20084]	-0.389949
Trp53i11	2.2826	1.01153e-13	5.56341e-12	tumor protein p53 inducible protein 11 [Source:HGNC Symbol;Acc:HGNC:16842]	-0.209684
Trib3	2.28183	3.04956e-08	6.15975e-07	tribbles pseudokinase 3 [Source:HGNC Symbol;Acc:HGNC:16228]	-0.17482
Ccl6	2.27733	0.0128069	0.0424356	C-C motif chemokine ligand 23 [Source:HGNC Symbol;Acc:HGNC:10622]	-1.54104
Ada	2.2737	3.44699e-08	6.87408e-07	adenosine deaminase [Source:HGNC Symbol;Acc:HGNC:186]	-0.872762
Mvd	2.27334	1.09974e-14	6.68749e-13	mevalonate diphosphate decarboxylase [Source:HGNC Symbol;Acc:HGNC:7529]	-0.104864
Dcstamp	2.27072	0.0129821	0.0428435	dendrocyte expressed seven transmembrane protein [Source:HGNC Symbol;Acc:HGNC:18549]	-0.252034
P2ry10	2.26961	7.00144e-05	0.000570353	P2Y receptor family member 10 [Source:HGNC Symbol;Acc:HGNC:19906]	-0.573672
Tinagl1	2.26832	1.05079e-12	4.90117e-11	tubulointerstitial nephritis antigen like 1 [Source:HGNC Symbol;Acc:HGNC:19168]	-0.337324
Ehhadh	2.2678	4.02135e-19	4.13385e-17	enoyl-CoA hydratase and 3-hydroxyacyl CoA dehydrogenase [Source:HGNC Symbol;Acc:HGNC:3247]	0.065992
Orm3	2.26719	0.0111634	0.0381087	orosomucoid 2 [Source:HGNC Symbol;Acc:HGNC:8499]	-0.629735
Npr3	2.26257	0.00973053	0.0341488	natriuretic peptide receptor 3 [Source:HGNC Symbol;Acc:HGNC:7945]	-0.975722
Rps29	2.25956	6.46558e-22	9.00488e-20	ribosomal protein S29 [Source:HGNC Symbol;Acc:HGNC:10419]	-0.506149
Osbpl10	2.25462	9.07155e-13	4.29221e-11	oxysterol binding protein like 10 [Source:HGNC Symbol;Acc:HGNC:16395]	-0.0876702
Vdr	2.24563	3.76998e-26	7.39858e-24	vitamin D receptor [Source:HGNC Symbol;Acc:HGNC:12679]	-0.0328184
Nudt22	2.24365	1.11292e-08	2.48965e-07	nudix hydrolase 22 [Source:HGNC Symbol;Acc:HGNC:28189]	-0.163876
Rps26	2.24364	1.67763e-13	8.88731e-12	ribosomal protein S26 [Source:HGNC Symbol;Acc:HGNC:10414]	-0.376639
Adamdec1	2.24351	4.95766e-05	0.000425118	ADAM like decysin 1 [Source:HGNC Symbol;Acc:HGNC:16299]	0.10872
Rpl29	2.24204	5.55501e-19	5.67663e-17	ribosomal protein L29 [Source:HGNC Symbol;Acc:HGNC:10331]	-0.435515
Dnajb13	2.24181	8.15407e-09	1.87761e-07	DnaJ heat shock protein family (Hsp40) member B13 [Source:HGNC Symbol;Acc:HGNC:30718]	0.184841
Tnc	2.23858	4.83392e-16	3.44966e-14	tenascin C [Source:HGNC Symbol;Acc:HGNC:5318]	-0.28773
Ckb	2.2382	4.52122e-09	1.10597e-07	creatine kinase B [Source:HGNC Symbol;Acc:HGNC:1991]	-0.672363
Selplg	2.2374	8.30645e-09	1.90255e-07	selectin P ligand [Source:HGNC Symbol;Acc:HGNC:10722]	-0.804222
Acsl4	2.23379	4.29158e-20	5.33206e-18	acyl-CoA synthetase long chain family member 4 [Source:HGNC Symbol;Acc:HGNC:3571]	0.125546
Il7r	2.22903	0.000519961	0.00309113	interleukin 7 receptor [Source:HGNC Symbol;Acc:HGNC:6024]	-1.01065
Rac2	2.22762	2.19198e-09	5.77066e-08	Rac family small GTPase 2 [Source:HGNC Symbol;Acc:HGNC:9802]	-0.892984
Slc7a11	2.22697	1.15568e-06	1.58653e-05	solute carrier family 7 member 11 [Source:HGNC Symbol;Acc:HGNC:11059]	-0.562683
Nkg7	2.22337	0.000246117	0.00166358	natural killer cell granule protein 7 [Source:HGNC Symbol;Acc:HGNC:7830]	-0.254936
Edf1	2.21813	3.58128e-10	1.12045e-08	endothelial differentiation related factor 1 [Source:HGNC Symbol;Acc:HGNC:3164]	-0.33234
Rnd1	2.21705	1.09522e-05	0.000115473	Rho family GTPase 1 [Source:HGNC Symbol;Acc:HGNC:18314]	-0.241752
Cd69	2.21223	0.0105378	0.0363683	CD69 molecule [Source:HGNC Symbol;Acc:HGNC:1694]	-0.459028
Iqcd	2.20827	0.000429619	0.00263664	IQ motif containing D [Source:HGNC Symbol;Acc:HGNC:25168]	0.0950064
Arhgef16	2.2013	1.01306e-10	3.41709e-09	Rho guanine nucleotide exchange factor 16 [Source:HGNC Symbol;Acc:HGNC:15515]	-0.113546
Ccdc74a	2.1995	0.000205372	0.00142842	coiled-coil domain containing 74B [Source:HGNC Symbol;Acc:HGNC:25267]	0.329628
Rasgrp1	2.19772	5.33351e-13	2.60197e-11	RAS guanyl releasing protein 1 [Source:HGNC Symbol;Acc:HGNC:9878]	-0.769402
Grrp1	2.1969	0.00027767	0.0018373	family with sequence similarity 110 member D [Source:HGNC Symbol;Acc:HGNC:25860]	-0.397172
Spn	2.19672	4.00186e-11	1.42794e-09	sialophorin [Source:HGNC Symbol;Acc:HGNC:11249]	-0.969373
Pgls	2.1899	6.00922e-10	1.78315e-08	6-phosphogluconolactonase [Source:HGNC Symbol;Acc:HGNC:8903]	-0.543251
Ndufb7	2.18663	1.01987e-06	1.42617e-05	NADH:ubiquinone oxidoreductase subunit B7 [Source:HGNC Symbol;Acc:HGNC:7702]	-0.354483
Gbp8	2.18647	3.47268e-07	5.53258e-06	guanylate binding protein family member 6 [Source:HGNC Symbol;Acc:HGNC:25395]	-0.667289
Fam98c	2.18628	8.58418e-05	0.000675085	family with sequence similarity 98 member C [Source:HGNC Symbol;Acc:HGNC:27119]	-0.416092
Cd247	2.17959	0.00088949	0.00479747	CD247 molecule [Source:HGNC Symbol;Acc:HGNC:1677]	-0.685494
Gpr174	2.17759	0.00765895	0.0281186	G protein-coupled receptor 174 [Source:HGNC Symbol;Acc:HGNC:30245]	-0.686683
Hhipl2	2.17679	8.68622e-17	6.94495e-15	HHIP like 2 [Source:HGNC Symbol;Acc:HGNC:25842]	0.122912
Bspry	2.17661	1.12626e-16	8.76147e-15	B-box and SPRY domain containing [Source:HGNC Symbol;Acc:HGNC:18232]	-0.0804834
Pipox	2.17332	0.000929302	0.00497183	pipecolic acid and sarcosine oxidase [Source:HGNC Symbol;Acc:HGNC:17804]	-0.0679244
Ptpn7	2.16807	3.33143e-07	5.34204e-06	protein tyrosine phosphatase non-receptor type 7 [Source:HGNC Symbol;Acc:HGNC:9659]	-1.10375
Card11	2.16531	6.14193e-05	0.00051094	caspase recruitment domain family member 11 [Source:HGNC Symbol;Acc:HGNC:16393]	-0.62354
Chpf	2.16332	5.85909e-12	2.4092e-10	chondroitin polymerizing factor [Source:HGNC Symbol;Acc:HGNC:24291]	-0.245
Klhdc8a	2.16064	0.00131482	0.0066903	kelch domain containing 8A [Source:HGNC Symbol;Acc:HGNC:25573]	0.0128125
Coro1a	2.15814	1.31918e-09	3.62197e-08	coronin 1A [Source:HGNC Symbol;Acc:HGNC:2252]	-0.92449
Vps37b	2.15541	2.47195e-21	3.30934e-19	VPS37B subunit of ESCRT-I [Source:HGNC Symbol;Acc:HGNC:25754]	-0.26583
Slc7a5	2.15507	0.00130947	0.00666509	solute carrier family 7 member 5 [Source:HGNC Symbol;Acc:HGNC:11063]	0.136103
Cilp	2.15229	1.40771e-06	1.89339e-05	cartilage intermediate layer protein [Source:HGNC Symbol;Acc:HGNC:1980]	-0.479557
Npnt	2.15226	1.91824e-11	7.21742e-10	nephronectin [Source:HGNC Symbol;Acc:HGNC:27405]	0.200725
Ipcef1	2.15205	2.75268e-11	1.00718e-09	interaction protein for cytohesin exchange factors 1 [Source:HGNC Symbol;Acc:HGNC:21204]	-0.299786
Esrra	2.14979	3.20603e-12	1.38075e-10	estrogen related receptor alpha [Source:HGNC Symbol;Acc:HGNC:3471]	0.00543611
Fermt3	2.14948	6.6017e-08	1.22857e-06	FERM domain containing kindlin 3 [Source:HGNC Symbol;Acc:HGNC:23151]	-0.939514
Ifi47	2.14525	7.87972e-12	3.13555e-10
Tmprss13	2.14489	9.13572e-10	2.60353e-08	transmembrane serine protease 13 [Source:HGNC Symbol;Acc:HGNC:29808]	-0.0843031
Mbd3	2.14471	2.67262e-08	5.48173e-07	methyl-CpG binding domain protein 3 [Source:HGNC Symbol;Acc:HGNC:6918]	-0.525878
Hist4h4	2.1444	5.2245e-05	0.000445126	H4 clustered histone 2 [Source:HGNC Symbol;Acc:HGNC:4789]	-1.85413
Cope	2.14343	2.27021e-09	5.9404e-08	COPI coat complex subunit epsilon [Source:HGNC Symbol;Acc:HGNC:2234]	-0.235162
Rogdi	2.14144	1.29673e-15	8.68002e-14	rogdi atypical leucine zipper [Source:HGNC Symbol;Acc:HGNC:29478]	0.116169
Kcnn4	2.13697	1.52021e-10	5.01957e-09	potassium calcium-activated channel subfamily N member 4 [Source:HGNC Symbol;Acc:HGNC:6293]	-0.138749
Kcna3	2.13676	0.0146925	0.0474065	potassium voltage-gated channel subfamily A member 3 [Source:HGNC Symbol;Acc:HGNC:6221]	-0.183431
Scrn2	2.13513	1.14021e-09	3.17604e-08	secernin 2 [Source:HGNC Symbol;Acc:HGNC:30381]	-0.641182
Rgs14	2.13472	0.000773839	0.00429855	regulator of G protein signaling 14 [Source:HGNC Symbol;Acc:HGNC:9996]	-1.21734
Acot1	2.13469	1.80133e-24	3.1109e-22	acyl-CoA thioesterase 1 [Source:HGNC Symbol;Acc:HGNC:33128]	-0.0516935
Tmem125	2.1328	8.96768e-07	1.27856e-05	transmembrane protein 125 [Source:HGNC Symbol;Acc:HGNC:28275]	0.0844121
Nfkbib	2.13221	5.01216e-09	1.20894e-07	NFKB inhibitor beta [Source:HGNC Symbol;Acc:HGNC:7798]	-0.151398
Duoxa1	2.12967	1.71896e-05	0.00016969	dual oxidase maturation factor 1 [Source:HGNC Symbol;Acc:HGNC:26507]	-0.183936
Aldh16a1	2.1284	4.77069e-07	7.21452e-06	aldehyde dehydrogenase 16 family member A1 [Source:HGNC Symbol;Acc:HGNC:28114]	-0.603465
Itgal	2.12823	3.25241e-06	4.02647e-05	integrin subunit alpha L [Source:HGNC Symbol;Acc:HGNC:6148]	-0.581275
Cactin	2.12681	6.09826e-11	2.13192e-09	cactin, spliceosome C complex subunit [Source:HGNC Symbol;Acc:HGNC:29938]	-0.657401
Lipa	2.12595	1.74048e-33	5.67134e-31	lipase A, lysosomal acid type [Source:HGNC Symbol;Acc:HGNC:6617]	0.125743
Cd96	2.12566	0.0136397	0.0445709	CD96 molecule [Source:HGNC Symbol;Acc:HGNC:16892]	-0.0411167
Ptger1	2.12494	4.61148e-06	5.4865e-05	prostaglandin E receptor 1 [Source:HGNC Symbol;Acc:HGNC:9593]	-0.329972
Ubtd1	2.12486	4.76472e-06	5.62068e-05	ubiquitin domain containing 1 [Source:HGNC Symbol;Acc:HGNC:25683]	-0.188235
Mfhas1	2.11809	1.01177e-24	1.80881e-22	multifunctional ROCO family signaling regulator 1 [Source:HGNC Symbol;Acc:HGNC:16982]	-0.0729262
Vstm5	2.11268	4.50581e-08	8.76299e-07	V-set and transmembrane domain containing 5 [Source:HGNC Symbol;Acc:HGNC:34443]	0.0708425
Myo1g	2.10478	2.21203e-10	7.07441e-09	myosin IG [Source:HGNC Symbol;Acc:HGNC:13880]	-1.26272
Trabd	2.09786	1.8108e-12	8.01861e-11	TraB domain containing [Source:HGNC Symbol;Acc:HGNC:28805]	-0.157486
Trappc6a	2.09728	1.09224e-07	1.95471e-06	trafficking protein particle complex subunit 6A [Source:HGNC Symbol;Acc:HGNC:23069]	-0.133765
Abhd17c	2.09563	2.2684e-23	3.40654e-21	abhydrolase domain containing 17C, depalmitoylase [Source:HGNC Symbol;Acc:HGNC:26925]	0.120131
Bcl2l15	2.09483	5.4626e-25	1.00361e-22	BCL2 like 15 [Source:HGNC Symbol;Acc:HGNC:33624]	0.0371471
Cep170b	2.09452	1.10333e-15	7.50176e-14	centrosomal protein 170B [Source:HGNC Symbol;Acc:HGNC:20362]	-0.141391
Dapk3	2.09263	1.72727e-08	3.71944e-07	death associated protein kinase 3 [Source:HGNC Symbol;Acc:HGNC:2676]	-0.437598
Creb3l1	2.09252	1.44384e-07	2.52635e-06	cAMP responsive element binding protein 3 like 1 [Source:HGNC Symbol;Acc:HGNC:18856]	-0.117283
Phldb3	2.09191	2.11386e-06	2.74071e-05	pleckstrin homology like domain family B member 3 [Source:HGNC Symbol;Acc:HGNC:30499]	-0.490341
Slc25a34	2.09186	0.00393294	0.0165019	solute carrier family 25 member 34 [Source:HGNC Symbol;Acc:HGNC:27653]	0.27556
Hoxd10	2.09093	2.92292e-05	0.000271684	homeobox D10 [Source:HGNC Symbol;Acc:HGNC:5133]	-0.547716
Rpl28	2.08684	2.02173e-13	1.05484e-11	ribosomal protein L28 [Source:HGNC Symbol;Acc:HGNC:10330]	-0.471712
P4ha3	2.08646	0.000223539	0.0015399	prolyl 4-hydroxylase subunit alpha 3 [Source:HGNC Symbol;Acc:HGNC:30135]	-2.15978
Il23a	2.08377	0.00188502	0.00899289	interleukin 23 subunit alpha [Source:HGNC Symbol;Acc:HGNC:15488]	-0.534059
Reep6	2.08309	1.22327e-12	5.63358e-11	receptor accessory protein 6 [Source:HGNC Symbol;Acc:HGNC:30078]	0.0178755
Pim1	2.08243	1.47815e-19	1.72485e-17	Pim-1 proto-oncogene, serine/threonine kinase [Source:HGNC Symbol;Acc:HGNC:8986]	-0.199366
Lzts2	2.08192	4.76329e-10	1.44573e-08	leucine zipper tumor suppressor 2 [Source:HGNC Symbol;Acc:HGNC:29381]	-0.42061
Wfdc21	2.07805	8.5833e-06	9.33461e-05	WAP four-disulfide core domain 21, pseudogene [Source:HGNC Symbol;Acc:HGNC:50357]	-1.60092
Rab15	2.07385	2.60966e-19	2.85246e-17	RAB15, member RAS oncogene family [Source:HGNC Symbol;Acc:HGNC:20150]	0.0816541
Irs2	2.07128	7.29374e-09	1.70462e-07	insulin receptor substrate 2 [Source:HGNC Symbol;Acc:HGNC:6126]	-0.350934
Greb1	2.06855	0.000619455	0.00358512	growth regulating estrogen receptor binding 1 [Source:HGNC Symbol;Acc:HGNC:24885]	-1.3029
Nkiras2	2.06619	1.32762e-06	1.79546e-05	NFKB inhibitor interacting Ras like 2 [Source:HGNC Symbol;Acc:HGNC:17898]	-0.439979
Man1c1	2.06568	2.52862e-19	2.78149e-17	mannosidase alpha class 1C member 1 [Source:HGNC Symbol;Acc:HGNC:19080]	0.0728027
Akt1	2.06129	6.64545e-12	2.67522e-10	AKT serine/threonine kinase 1 [Source:HGNC Symbol;Acc:HGNC:391]	-0.174006
Dcxr	2.05192	1.52302e-10	5.01957e-09	dicarbonyl and L-xylulose reductase [Source:HGNC Symbol;Acc:HGNC:18985]	0.124557
Cyba	2.05058	4.31133e-09	1.06064e-07	cytochrome b-245 alpha chain [Source:HGNC Symbol;Acc:HGNC:2577]	0.0432438
Rbbp8nl	2.04728	1.12828e-06	1.55667e-05	RBBP8 N-terminal like [Source:HGNC Symbol;Acc:HGNC:16144]	-0.940633
Eef2	2.04405	8.48412e-11	2.9014e-09	eukaryotic translation elongation factor 2 [Source:HGNC Symbol;Acc:HGNC:3214]	-0.202738
Itgb2	2.03673	4.49007e-10	1.37488e-08	integrin subunit beta 2 [Source:HGNC Symbol;Acc:HGNC:6155]	-1.0694
Cep131	2.03578	7.14116e-10	2.07274e-08	centrosomal protein 131 [Source:HGNC Symbol;Acc:HGNC:29511]	-0.811779
Bin2	2.03324	2.56562e-09	6.61316e-08	bridging integrator 2 [Source:HGNC Symbol;Acc:HGNC:1053]	-0.775308
Hist1h4n	2.03091	0.00346673	0.0149075	H4 clustered histone 13 [Source:HGNC Symbol;Acc:HGNC:4791]	-1.30732
G0s2	2.02898	4.06052e-16	2.94644e-14	G0/G1 switch 2 [Source:HGNC Symbol;Acc:HGNC:30229]	0.185683
Rnf126	2.0268	6.26118e-08	1.17533e-06	ring finger protein 126 [Source:HGNC Symbol;Acc:HGNC:21151]	-0.538302
Gipc1	2.02663	8.94826e-07	1.27716e-05	GIPC PDZ domain containing family member 1 [Source:HGNC Symbol;Acc:HGNC:1226]	-0.451044
Irx2	2.02653	4.34004e-22	6.19441e-20	iroquois homeobox 2 [Source:HGNC Symbol;Acc:HGNC:14359]	-0.0155416
Kcnj15	2.02415	1.78848e-09	4.77389e-08	potassium inwardly rectifying channel subfamily J member 15 [Source:HGNC Symbol;Acc:HGNC:6261]	0.256374
Ccl9	2.02362	0.00591679	0.0228291	C-C motif chemokine ligand 15 [Source:HGNC Symbol;Acc:HGNC:10613]	-0.971461
Il3ra	2.0231	0.00710614	0.0265118	interleukin 3 receptor subunit alpha [Source:HGNC Symbol;Acc:HGNC:6012]	-0.911575
Irx1	2.0173	1.11798e-12	5.1763e-11	iroquois homeobox 1 [Source:HGNC Symbol;Acc:HGNC:14358]	-0.436298
Phgdh	2.01673	1.13194e-13	6.16675e-12	phosphoglycerate dehydrogenase [Source:HGNC Symbol;Acc:HGNC:8923]	0.212519
Slc18a1	2.01651	0.000398343	0.00248802	solute carrier family 18 member A1 [Source:HGNC Symbol;Acc:HGNC:10934]	0.0745285
Ninj1	2.01534	5.86333e-07	8.67693e-06	ninjurin 1 [Source:HGNC Symbol;Acc:HGNC:7824]	-0.669666
Hist1h4k	2.01487	0.00106008	0.00556124	H4 clustered histone 8 [Source:HGNC Symbol;Acc:HGNC:4788]	-1.61951
Rpl18	2.01339	1.06015e-09	2.96738e-08	ribosomal protein L18 [Source:HGNC Symbol;Acc:HGNC:10310]	-0.344233
Zbtb7b	2.01031	6.19935e-13	2.99058e-11	zinc finger and BTB domain containing 7B [Source:HGNC Symbol;Acc:HGNC:18668]	-0.378002
Hist1h2ab	2.00784	0.000988296	0.00523171	H2A clustered histone 4 [Source:HGNC Symbol;Acc:HGNC:4734]	-2.01184
Shf	2.0069	8.85039e-08	1.61913e-06	Src homology 2 domain containing F [Source:HGNC Symbol;Acc:HGNC:25116]	-0.332261
Tmem160	2.0065	4.23785e-05	0.000370946	transmembrane protein 160 [Source:HGNC Symbol;Acc:HGNC:26042]	-0.242994
Furin	2.00241	3.46052e-09	8.68651e-08	furin, paired basic amino acid cleaving enzyme [Source:HGNC Symbol;Acc:HGNC:8568]	-0.247101
Oplah	2.00216	1.0274e-15	7.01314e-14	5-oxoprolinase, ATP-hydrolysing [Source:HGNC Symbol;Acc:HGNC:8149]	-0.12569
Osbpl7	2.00213	3.21277e-13	1.6319e-11	oxysterol binding protein like 7 [Source:HGNC Symbol;Acc:HGNC:16387]	-0.17904
Timm13	2.00116	0.000106359	0.000814553	translocase of inner mitochondrial membrane 13 [Source:HGNC Symbol;Acc:HGNC:11816]	-0.370195
H2-DMb2	2.00087	0.0108336	0.0372851	major histocompatibility complex, class II, DM beta [Source:HGNC Symbol;Acc:HGNC:4935]	-1.2155
Cybrd1	0.499902	0.00033193	0.00213017	cytochrome b reductase 1 [Source:HGNC Symbol;Acc:HGNC:20797]	0.18702
Ncam2	0.499682	0.00250661	0.0114099	neural cell adhesion molecule 2 [Source:HGNC Symbol;Acc:HGNC:7657]	0.705427
Sgsm1	0.49953	0.0151604	0.0486925	small G protein signaling modulator 1 [Source:HGNC Symbol;Acc:HGNC:29410]	0.338237
Pcdhga5	0.499215	1.14548e-08	2.55917e-07	protocadherin gamma subfamily A, 5 [Source:HGNC Symbol;Acc:HGNC:8703]	0.685002
Mycn	0.498786	0.00166506	0.00811161	MYCN proto-oncogene, bHLH transcription factor [Source:HGNC Symbol;Acc:HGNC:7559]	-0.0117457
Pcdhga7	0.498423	6.75761e-06	7.58311e-05	protocadherin gamma subfamily A, 7 [Source:HGNC Symbol;Acc:HGNC:8705]	0.750947
Clca3a2	0.498312	1.19432e-08	2.65023e-07
Vsnl1	0.497888	0.00450477	0.018398	visinin like 1 [Source:HGNC Symbol;Acc:HGNC:12722]	0.903474
Rtp3	0.497481	0.00843317	0.0305519	receptor transporter protein 3 [Source:HGNC Symbol;Acc:HGNC:15572]	0.807827
Col8a1	0.496552	1.8623e-07	3.1875e-06	collagen type VIII alpha 1 chain [Source:HGNC Symbol;Acc:HGNC:2215]	0.804557
Csmd1	0.495777	1.93397e-12	8.5421e-11	CUB and Sushi multiple domains 1 [Source:HGNC Symbol;Acc:HGNC:14026]	0.591825
Atxn7l1os2	0.495463	0.000453317	0.00275371
Ccdc141	0.494504	2.058e-10	6.65575e-09	coiled-coil domain containing 141 [Source:HGNC Symbol;Acc:HGNC:26821]	0.378608
Coch	0.493198	0.0067619	0.0254437	cochlin [Source:HGNC Symbol;Acc:HGNC:2180]	0.474489
Has2os	0.492835	0.00510608	0.0203287
Chn1os3	0.492316	0.000771137	0.0042863
Kcnt2	0.491755	8.17292e-07	1.17516e-05	potassium sodium-activated channel subfamily T member 2 [Source:HGNC Symbol;Acc:HGNC:18866]	0.572233
Rgs2	0.491639	4.92793e-11	1.74039e-09	regulator of G protein signaling 2 [Source:HGNC Symbol;Acc:HGNC:9998]	0.610201
Paqr5	0.491145	0.00020477	0.00142596	progestin and adipoQ receptor family member 5 [Source:HGNC Symbol;Acc:HGNC:29645]	0.539363
Mcpt4	0.490526	1.6953e-13	8.95346e-12
Slc38a4	0.490449	6.25329e-12	2.53508e-10	solute carrier family 38 member 4 [Source:HGNC Symbol;Acc:HGNC:14679]	0.316416
Amelx	0.489383	0.00663808	0.0250578	amelogenin Y-linked [Source:HGNC Symbol;Acc:HGNC:462]	0.675473
Fat3	0.488775	1.78276e-06	2.35744e-05	FAT atypical cadherin 3 [Source:HGNC Symbol;Acc:HGNC:23112]	0.769548
Kif27	0.487305	0.00168706	0.00819702	kinesin family member 27 [Source:HGNC Symbol;Acc:HGNC:18632]	0.469669
Pof1b	0.486119	4.78434e-15	3.04891e-13	POF1B actin binding protein [Source:HGNC Symbol;Acc:HGNC:13711]	0.209803
Myrf	0.486065	7.03299e-09	1.65027e-07	myelin regulatory factor [Source:HGNC Symbol;Acc:HGNC:1181]	0.642893
Mirlet7f-1	0.485983	0.013676	0.0446727	microRNA let-7f-1 [Source:HGNC Symbol;Acc:HGNC:31483]	0.504778
Asxl3	0.484563	4.30378e-08	8.39845e-07	ASXL transcriptional regulator 3 [Source:HGNC Symbol;Acc:HGNC:29357]	0.133822
St8sia6	0.484354	5.11239e-09	1.22968e-07	ST8 alpha-N-acetyl-neuraminide alpha-2,8-sialyltransferase 6 [Source:HGNC Symbol;Acc:HGNC:23317]	0.21072
Lrch2	0.483646	5.76773e-10	1.72333e-08	leucine rich repeats and calponin homology domain containing 2 [Source:HGNC Symbol;Acc:HGNC:29292]	0.449556
Hey2	0.483499	0.0013082	0.00666252	hes related family bHLH transcription factor with YRPW motif 2 [Source:HGNC Symbol;Acc:HGNC:4881]	0.752616
Sec14l4	0.482447	0.000418902	0.00258465	SEC14 like lipid binding 4 [Source:HGNC Symbol;Acc:HGNC:20627]	0.513883
Pex5l	0.481379	0.000140606	0.00103111	peroxisomal biogenesis factor 5 like [Source:HGNC Symbol;Acc:HGNC:30024]	0.569939
Fut2	0.480099	0.0133727	0.0438563	fucosyltransferase 2 [Source:HGNC Symbol;Acc:HGNC:4013]	0.625124
Wif1	0.480074	0.000350981	0.00223504	WNT inhibitory factor 1 [Source:HGNC Symbol;Acc:HGNC:18081]	0.38253
Adnp	0.479918	2.43644e-05	0.000231576	activity dependent neuroprotector homeobox [Source:HGNC Symbol;Acc:HGNC:15766]	0.958865
Zfp92	0.479559	0.00864797	0.0311406	ZFP92 zinc finger protein [Source:HGNC Symbol;Acc:HGNC:12865]	0.539061
Dgkb	0.478809	3.68471e-06	4.50035e-05	diacylglycerol kinase beta [Source:HGNC Symbol;Acc:HGNC:2850]	0.673585
Dok6	0.477138	0.00443179	0.0181755	docking protein 6 [Source:HGNC Symbol;Acc:HGNC:28301]	0.638135
Gja6	0.476597	0.000703755	0.00398084
Megf10	0.476433	0.0114277	0.0387734	multiple EGF like domains 10 [Source:HGNC Symbol;Acc:HGNC:29634]	0.535719
Abca8a	0.475965	3.64249e-16	2.67684e-14	ATP binding cassette subfamily A member 8 [Source:HGNC Symbol;Acc:HGNC:38]	0.816587
Sv2c	0.475228	0.000186072	0.00131537	synaptic vesicle glycoprotein 2C [Source:HGNC Symbol;Acc:HGNC:30670]	0.141988
Tox3	0.474701	5.16424e-08	9.92063e-07	TOX high mobility group box family member 3 [Source:HGNC Symbol;Acc:HGNC:11972]	0.613331
Zyg11a	0.473561	0.00745434	0.0275019	zyg-11 family member A, cell cycle regulator [Source:HGNC Symbol;Acc:HGNC:32058]	0.347371
Cep85l	0.473248	9.20695e-15	5.67871e-13	centrosomal protein 85 like [Source:HGNC Symbol;Acc:HGNC:21638]	0.758691
AF529169	0.472979	1.04729e-09	2.94094e-08	membrane integral NOTCH2 associated receptor 1 [Source:HGNC Symbol;Acc:HGNC:29172]	0.201128
Gpr85	0.471372	0.000464364	0.00280864	G protein-coupled receptor 85 [Source:HGNC Symbol;Acc:HGNC:4536]	0.313137
Capn3	0.471018	1.68932e-09	4.52319e-08	calpain 3 [Source:HGNC Symbol;Acc:HGNC:1480]	0.788894
Vwa3a	0.470766	0.00217298	0.0101261	von Willebrand factor A domain containing 3A [Source:HGNC Symbol;Acc:HGNC:27088]	0.609426
Pkhd1l1	0.470497	2.18953e-05	0.000211011	PKHD1 like 1 [Source:HGNC Symbol;Acc:HGNC:20313]	0.770234
Zfpm2	0.469956	3.88353e-06	4.71318e-05	zinc finger protein, FOG family member 2 [Source:HGNC Symbol;Acc:HGNC:16700]	0.46879
Jpx	0.469942	1.81575e-13	9.56034e-12	JPX transcript, XIST activator [Source:HGNC Symbol;Acc:HGNC:37191]	0.947765
Omg	0.469473	1.90407e-09	5.05897e-08	oligodendrocyte myelin glycoprotein [Source:HGNC Symbol;Acc:HGNC:8135]	0.63545
Adam4	0.469111	7.58984e-10	2.19191e-08
Lepr	0.468032	1.44623e-05	0.000146867	leptin receptor [Source:HGNC Symbol;Acc:HGNC:6554]	0.321937
Nlgn1	0.467546	1.47589e-12	6.70752e-11	neuroligin 1 [Source:HGNC Symbol;Acc:HGNC:14291]	0.207389
Cd59b	0.466848	0.00150848	0.00748818	CD59 molecule (CD59 blood group) [Source:HGNC Symbol;Acc:HGNC:1689]	1.20474
Mum1l1	0.46657	1.72383e-05	0.000169923	PWWP domain containing 3B [Source:HGNC Symbol;Acc:HGNC:26583]	0.525947
Cyp4f15	0.466109	0.00327598	0.0142101	cytochrome P450 family 4 subfamily F member 2 [Source:HGNC Symbol;Acc:HGNC:2645]	0.398154
Pnmt	0.465863	0.00042193	0.00260147	phenylethanolamine N-methyltransferase [Source:HGNC Symbol;Acc:HGNC:9160]	1.03112
Tmtc1	0.464656	2.72785e-14	1.57558e-12	transmembrane O-mannosyltransferase targeting cadherins 1 [Source:HGNC Symbol;Acc:HGNC:24099]	0.82117
Cma1	0.464655	1.1055e-11	4.34898e-10	chymase 1 [Source:HGNC Symbol;Acc:HGNC:2097]	0.404497
Slc15a2	0.463998	0.00231724	0.0106887	solute carrier family 15 member 2 [Source:HGNC Symbol;Acc:HGNC:10921]	0.878401
Grik3	0.46358	0.00441082	0.0181202	glutamate ionotropic receptor kainate type subunit 3 [Source:HGNC Symbol;Acc:HGNC:4581]	1.04922
Hrasls5	0.46251	0.0117216	0.0395762	phospholipase A and acyltransferase 5 [Source:HGNC Symbol;Acc:HGNC:24978]	0.526161
Lgi1	0.46206	0.00951687	0.0335421	leucine rich glioma inactivated 1 [Source:HGNC Symbol;Acc:HGNC:6572]	0.191326
Cytl1	0.461618	3.26082e-05	0.000296079	cytokine like 1 [Source:HGNC Symbol;Acc:HGNC:24435]	1.11715
Fam84a	0.461534	2.64056e-07	4.3597e-06	LRAT domain containing 1 [Source:HGNC Symbol;Acc:HGNC:20743]	0.193687
Slc27a6	0.460501	1.1759e-06	1.61045e-05	solute carrier family 27 member 6 [Source:HGNC Symbol;Acc:HGNC:11000]	0.530405
Masp1	0.4603	0.000111012	0.000844196	MBL associated serine protease 1 [Source:HGNC Symbol;Acc:HGNC:6901]	0.466218
Klhl38	0.460266	0.00112821	0.00585227	kelch like family member 38 [Source:HGNC Symbol;Acc:HGNC:34435]	0.883476
Stk32a	0.46009	1.35038e-13	7.28703e-12	serine/threonine kinase 32A [Source:HGNC Symbol;Acc:HGNC:28317]	0.690928
Pitpnm2os1	0.460074	0.0008215	0.00451537
Atf7ip2	0.459988	0.0095747	0.0337046	activating transcription factor 7 interacting protein 2 [Source:HGNC Symbol;Acc:HGNC:20397]	0.0152505
Adtrp	0.459979	0.0107944	0.0371574	androgen dependent TFPI regulating protein [Source:HGNC Symbol;Acc:HGNC:21214]	0.509554
Gpr176	0.458231	4.32642e-07	6.64154e-06	G protein-coupled receptor 176 [Source:HGNC Symbol;Acc:HGNC:32370]	0.393254
Crispld1	0.458092	3.22721e-19	3.37781e-17	cysteine rich secretory protein LCCL domain containing 1 [Source:HGNC Symbol;Acc:HGNC:18206]	0.543472
Pcdhb8	0.458009	0.00547156	0.0214515	protocadherin beta 5 [Source:HGNC Symbol;Acc:HGNC:8690]	0.83607
Ndp	0.457975	1.6388e-05	0.000164165	norrin cystine knot growth factor NDP [Source:HGNC Symbol;Acc:HGNC:7678]	-0.0207781
Car14	0.457772	0.000129982	0.000966336	carbonic anhydrase 14 [Source:HGNC Symbol;Acc:HGNC:1372]	0.722975
Snca	0.456854	1.40366e-05	0.000142932	synuclein alpha [Source:HGNC Symbol;Acc:HGNC:11138]	0.779541
Cryba1	0.456436	0.00364454	0.0155104	crystallin beta A1 [Source:HGNC Symbol;Acc:HGNC:2394]	1.04247
Gfra3	0.456383	0.00693804	0.0259744	GDNF family receptor alpha 3 [Source:HGNC Symbol;Acc:HGNC:4245]	0.447705
Ifnk	0.456249	0.000100126	0.00077403	interferon kappa [Source:HGNC Symbol;Acc:HGNC:21714]	0.938324
Ccdc129	0.455335	4.5613e-05	0.000395251	ITPR interacting domain containing 1 [Source:HGNC Symbol;Acc:HGNC:27363]	0.546324
Trim43c	0.455301	5.21571e-06	6.06779e-05	tripartite motif containing 43B [Source:HGNC Symbol;Acc:HGNC:37146]	0.668739
Scn2a1	0.454318	4.38133e-05	0.000381379	sodium voltage-gated channel alpha subunit 2 [Source:HGNC Symbol;Acc:HGNC:10588]	0.815548
Slc6a15	0.452629	1.60456e-16	1.22614e-14	solute carrier family 6 member 15 [Source:HGNC Symbol;Acc:HGNC:13621]	0.456282
Bves	0.451887	3.6928e-07	5.81886e-06	blood vessel epicardial substance [Source:HGNC Symbol;Acc:HGNC:1152]	0.636033
Pcdh20	0.45143	0.000825718	0.00453411	protocadherin 20 [Source:HGNC Symbol;Acc:HGNC:14257]	0.289024
Fam167a	0.450262	0.00231017	0.0106665	family with sequence similarity 167 member A [Source:HGNC Symbol;Acc:HGNC:15549]	0.444462
Itm2a	0.45009	7.37026e-17	5.97579e-15	integral membrane protein 2A [Source:HGNC Symbol;Acc:HGNC:6173]	0.581815
Angptl3	0.449682	2.12067e-08	4.47725e-07	angiopoietin like 3 [Source:HGNC Symbol;Acc:HGNC:491]	0.692869
Hoxa5	0.449359	0.000154225	0.00111676	homeobox A5 [Source:HGNC Symbol;Acc:HGNC:5106]	0.763117
Phkg1	0.449039	1.31614e-13	7.1477e-12	phosphorylase kinase catalytic subunit gamma 1 [Source:HGNC Symbol;Acc:HGNC:8930]	0.496226
Shisa4	0.448922	9.85783e-08	1.78804e-06	shisa family member 4 [Source:HGNC Symbol;Acc:HGNC:27139]	0.499922
Hhip	0.448809	0.000204731	0.00142596	hedgehog interacting protein [Source:HGNC Symbol;Acc:HGNC:14866]	0.603487
Slitrk6	0.448034	6.09106e-06	6.94341e-05	SLIT and NTRK like family member 6 [Source:HGNC Symbol;Acc:HGNC:23503]	0.47334
Gcnt4	0.446507	1.7994e-16	1.36296e-14	glucosaminyl (N-acetyl) transferase 4 [Source:HGNC Symbol;Acc:HGNC:17973]	0.383748
Kcnv2	0.446428	0.00531346	0.0209649	potassium voltage-gated channel modifier subfamily V member 2 [Source:HGNC Symbol;Acc:HGNC:19698]	0.779001
Tll1	0.445712	5.52337e-13	2.687e-11	tolloid like 1 [Source:HGNC Symbol;Acc:HGNC:11843]	0.457591
Dct	0.444807	0.00913692	0.0324747	dopachrome tautomerase [Source:HGNC Symbol;Acc:HGNC:2709]	0.637975
Pcdh9	0.444754	3.86497e-07	6.02963e-06	protocadherin 9 [Source:HGNC Symbol;Acc:HGNC:8661]	0.476415
Lrp2bp	0.443747	0.0030093	0.0132511	LRP2 binding protein [Source:HGNC Symbol;Acc:HGNC:25434]	0.718724
Akr1c18	0.443631	0.00112182	0.00582673	aldo-keto reductase family 1 member C3 [Source:HGNC Symbol;Acc:HGNC:386]	0.233278
Wnt10b	0.44354	0.00780742	0.0285969	Wnt family member 10B [Source:HGNC Symbol;Acc:HGNC:12775]	0.697185
Foxp2	0.443374	4.44335e-05	0.000386194	forkhead box P2 [Source:HGNC Symbol;Acc:HGNC:13875]	0.544031
Ptger3	0.443298	5.31456e-09	1.26947e-07	prostaglandin E receptor 3 [Source:HGNC Symbol;Acc:HGNC:9595]	0.760331
Ptprz1	0.442763	6.37189e-06	7.20646e-05	protein tyrosine phosphatase receptor type Z1 [Source:HGNC Symbol;Acc:HGNC:9685]	1.10531
Bex4	0.442484	0.000407701	0.00252909	brain expressed X-linked 4 [Source:HGNC Symbol;Acc:HGNC:25475]	0.260742
Nkain3	0.441774	8.92263e-05	0.000699155	sodium/potassium transporting ATPase interacting 3 [Source:HGNC Symbol;Acc:HGNC:26829]	-0.0949224
Unc5d	0.441436	0.000662883	0.00379701	unc-5 netrin receptor D [Source:HGNC Symbol;Acc:HGNC:18634]	0.911303
Nron	0.439218	8.46746e-05	0.000668036	non-coding repressor of NFAT [Source:HGNC Symbol;Acc:HGNC:37079]	0.624543
AU040972	0.439109	2.63826e-08	5.42413e-07
Wfdc12	0.438207	4.78061e-24	7.86297e-22	WAP four-disulfide core domain 12 [Source:HGNC Symbol;Acc:HGNC:16115]	1.10647
Gna14	0.43766	2.31235e-15	1.52021e-13	G protein subunit alpha 14 [Source:HGNC Symbol;Acc:HGNC:4382]	0.722269
Unc5c	0.437394	1.01231e-05	0.000107998	unc-5 netrin receptor C [Source:HGNC Symbol;Acc:HGNC:12569]	0.508639
Pcdhga1	0.437376	0.000107187	0.000818715	protocadherin gamma subfamily A, 1 [Source:HGNC Symbol;Acc:HGNC:8696]	0.9787
St8sia2	0.435795	0.000505016	0.00302205	ST8 alpha-N-acetyl-neuraminide alpha-2,8-sialyltransferase 2 [Source:HGNC Symbol;Acc:HGNC:10870]	0.519136
AI606473	0.435637	0.000379226	0.00238501
Kank4os	0.43505	1.82542e-14	1.07962e-12
Fam180a	0.433757	0.00283699	0.0126479	family with sequence similarity 180 member A [Source:HGNC Symbol;Acc:HGNC:33773]	0.0687482
Rsf1os1	0.432756	0.000224315	0.00154426
Pfkm	0.43264	6.0579e-20	7.41986e-18	phosphofructokinase, muscle [Source:HGNC Symbol;Acc:HGNC:8877]	0.636559
Klk11	0.431481	0.0108849	0.0374095	kallikrein related peptidase 11 [Source:HGNC Symbol;Acc:HGNC:6359]	0.456697
Dpp6	0.431247	1.18096e-08	2.62485e-07	dipeptidyl peptidase like 6 [Source:HGNC Symbol;Acc:HGNC:3010]	0.604866
Tmem130	0.431088	0.00410553	0.0171014	transmembrane protein 130 [Source:HGNC Symbol;Acc:HGNC:25429]	0.583507
Frem1	0.429568	1.07303e-19	1.26926e-17	FRAS1 related extracellular matrix 1 [Source:HGNC Symbol;Acc:HGNC:23399]	0.407131
Hif3a	0.429541	1.70536e-06	2.26725e-05	hypoxia inducible factor 3 subunit alpha [Source:HGNC Symbol;Acc:HGNC:15825]	0.61092
Apol11b	0.429355	4.3207e-06	5.18184e-05
Lrrc19	0.428454	2.70715e-05	0.000254089	leucine rich repeat containing 19 [Source:HGNC Symbol;Acc:HGNC:23379]	0.624027
AI317395	0.426625	0.0155636	0.049677	major facilitator superfamily domain containing 4B [Source:HGNC Symbol;Acc:HGNC:21053]	0.703526
Ntng1	0.426507	3.52329e-19	3.64355e-17	netrin G1 [Source:HGNC Symbol;Acc:HGNC:23319]	0.532991
Fcgbp	0.426449	0.010446	0.0361383	Fc gamma binding protein [Source:HGNC Symbol;Acc:HGNC:13572]	0.314846
Nalcn	0.425678	1.47311e-14	8.80301e-13	sodium leak channel, non-selective [Source:HGNC Symbol;Acc:HGNC:19082]	0.736336
Thbs4	0.42565	0.00085642	0.00465724	thrombospondin 4 [Source:HGNC Symbol;Acc:HGNC:11788]	0.601454
Olfr78	0.425344	0.000905807	0.00487178	olfactory receptor family 51 subfamily E member 2 [Source:HGNC Symbol;Acc:HGNC:15195]	0.747682
BC002163	0.424346	0.000464475	0.00280864
Grem2	0.423653	3.34578e-13	1.68682e-11	gremlin 2, DAN family BMP antagonist [Source:HGNC Symbol;Acc:HGNC:17655]	0.667139
Clca3a1	0.423619	4.90333e-22	6.88459e-20
Pcdhgb8	0.423122	2.57342e-09	6.62339e-08	protocadherin gamma subfamily B, 3 [Source:HGNC Symbol;Acc:HGNC:8710]	0.847393
Dpp10	0.422347	0.0103697	0.035932	dipeptidyl peptidase like 10 [Source:HGNC Symbol;Acc:HGNC:20823]	0.433015
Riiad1	0.421949	0.0081607	0.0296894	regulatory subunit of type II PKA R-subunit domain containing 1 [Source:HGNC Symbol;Acc:HGNC:26686]	1.02099
Fndc5	0.420574	2.27852e-07	3.82783e-06	fibronectin type III domain containing 5 [Source:HGNC Symbol;Acc:HGNC:20240]	0.696573
Bhlhe41	0.420358	2.82512e-08	5.73998e-07	basic helix-loop-helix family member e41 [Source:HGNC Symbol;Acc:HGNC:16617]	1.08444
Dmkn	0.419983	0.000836692	0.00457847	dermokine [Source:HGNC Symbol;Acc:HGNC:25063]	1.50319
Sh3gl2	0.41981	9.66388e-05	0.000750648	SH3 domain containing GRB2 like 2, endophilin A1 [Source:HGNC Symbol;Acc:HGNC:10831]	0.214125
Camk2a	0.419633	2.97915e-07	4.82645e-06	calcium/calmodulin dependent protein kinase II alpha [Source:HGNC Symbol;Acc:HGNC:1460]	0.461929
Agtr1a	0.419173	3.04024e-31	8.33412e-29	angiotensin II receptor type 1 [Source:HGNC Symbol;Acc:HGNC:336]	0.829006
Rnu12	0.418801	0.000122844	0.000921199	RNA, U12 small nuclear [Source:HGNC Symbol;Acc:HGNC:19380]	0.914481
Wfdc2	0.417964	1.11303e-05	0.000116851	WAP four-disulfide core domain 2 [Source:HGNC Symbol;Acc:HGNC:15939]	1.05285
Fsbp	0.417748	0.000228407	0.00156551	fibrinogen silencer binding protein [Source:HGNC Symbol;Acc:HGNC:43653]	0.544478
Smim18	0.417266	0.00168822	0.00819896	small integral membrane protein 18 [Source:HGNC Symbol;Acc:HGNC:42973]	0.862411
Fibin	0.415431	1.23166e-10	4.11428e-09	fin bud initiation factor homolog [Source:HGNC Symbol;Acc:HGNC:33747]	0.5954
Inmt	0.413674	1.43043e-09	3.89031e-08	indolethylamine N-methyltransferase [Source:HGNC Symbol;Acc:HGNC:6069]	0.637745
Ms4a2	0.41339	0.00269648	0.0121082	membrane spanning 4-domains A2 [Source:HGNC Symbol;Acc:HGNC:7316]	0.908631
Gria1	0.412226	6.72263e-06	7.55858e-05	glutamate ionotropic receptor AMPA type subunit 1 [Source:HGNC Symbol;Acc:HGNC:4571]	0.347876
Rnf133	0.411631	0.00136232	0.0068894	ring finger protein 133 [Source:HGNC Symbol;Acc:HGNC:21154]	0.758447
Ptx3	0.411525	0.0104534	0.0361567	pentraxin 3 [Source:HGNC Symbol;Acc:HGNC:9692]	0.229855
Tbx15	0.41138	1.0684e-22	1.56367e-20	T-box transcription factor 15 [Source:HGNC Symbol;Acc:HGNC:11594]	0.540388
Pcdhga2	0.411224	0.000121379	0.000911793	protocadherin gamma subfamily A, 2 [Source:HGNC Symbol;Acc:HGNC:8700]	0.97211
Sh3rf2	0.411133	3.24182e-07	5.21287e-06	SH3 domain containing ring finger 2 [Source:HGNC Symbol;Acc:HGNC:26299]	0.747413
Grip1os2	0.410328	0.00227731	0.0105299
Cacna2d1	0.410094	1.13668e-32	3.56916e-30	calcium voltage-gated channel auxiliary subunit alpha2delta 1 [Source:HGNC Symbol;Acc:HGNC:1399]	0.774274
Samd5	0.409767	2.00346e-16	1.5109e-14	sterile alpha motif domain containing 5 [Source:HGNC Symbol;Acc:HGNC:21180]	0.540356
Sytl5	0.408624	0.000301292	0.00196946	synaptotagmin like 5 [Source:HGNC Symbol;Acc:HGNC:15589]	0.609271
Fam131b	0.408017	1.28609e-05	0.000132285	family with sequence similarity 131 member B [Source:HGNC Symbol;Acc:HGNC:22202]	0.461476
Grik2	0.406899	0.00229049	0.010588	glutamate ionotropic receptor kainate type subunit 2 [Source:HGNC Symbol;Acc:HGNC:4580]	0.658428
Fgf14	0.406702	6.44416e-08	1.20444e-06	fibroblast growth factor 14 [Source:HGNC Symbol;Acc:HGNC:3671]	1.17423
Asphd2	0.405571	0.00209677	0.00981487	aspartate beta-hydroxylase domain containing 2 [Source:HGNC Symbol;Acc:HGNC:30437]	0.324286
Crabp1	0.405181	0.000402607	0.00250601	cellular retinoic acid binding protein 1 [Source:HGNC Symbol;Acc:HGNC:2338]	0.405933
Pln	0.402812	1.23845e-14	7.45226e-13	phospholamban [Source:HGNC Symbol;Acc:HGNC:9080]	0.976543
Flnc	0.402498	5.45315e-12	2.25301e-10	filamin C [Source:HGNC Symbol;Acc:HGNC:3756]	0.652502
Prss48	0.401925	2.27485e-08	4.77358e-07	serine protease 48 [Source:HGNC Symbol;Acc:HGNC:24635]	0.72595
Aff2	0.400393	7.73539e-05	0.000619621	ALF transcription elongation factor 2 [Source:HGNC Symbol;Acc:HGNC:3776]	0.679835
Efhb	0.399379	0.000274372	0.00182036	EF-hand domain family member B [Source:HGNC Symbol;Acc:HGNC:26330]	0.821673
Tnfsf11	0.399016	4.16235e-24	6.91191e-22	TNF superfamily member 11 [Source:HGNC Symbol;Acc:HGNC:11926]	0.812112
BB123696	0.398431	0.00213454	0.00996851
Sntg1	0.396953	0.0118498	0.0399154	syntrophin gamma 1 [Source:HGNC Symbol;Acc:HGNC:13740]	0.839817
Car8	0.396869	1.2276e-11	4.79651e-10	carbonic anhydrase 8 [Source:HGNC Symbol;Acc:HGNC:1382]	0.53398
Slc35f2	0.396298	0.00104484	0.00549296	solute carrier family 35 member F2 [Source:HGNC Symbol;Acc:HGNC:23615]	0.582849
Fsd2	0.393847	2.87419e-08	5.81914e-07	fibronectin type III and SPRY domain containing 2 [Source:HGNC Symbol;Acc:HGNC:18024]	0.581535
Prdm6	0.393621	0.00439429	0.0180689	PR/SET domain 6 [Source:HGNC Symbol;Acc:HGNC:9350]	0.388152
Rnf182	0.392555	6.38222e-06	7.21161e-05	ring finger protein 182 [Source:HGNC Symbol;Acc:HGNC:28522]	0.55072
Hmcn1	0.392545	3.96764e-29	9.51682e-27	hemicentin 1 [Source:HGNC Symbol;Acc:HGNC:19194]	0.528679
Rragd	0.392099	1.67807e-15	1.11478e-13	Ras related GTP binding D [Source:HGNC Symbol;Acc:HGNC:19903]	0.805877
Hoxa4	0.391408	0.000466682	0.00281804	homeobox A4 [Source:HGNC Symbol;Acc:HGNC:5105]	0.549068
Prkg2	0.390468	1.25976e-05	0.000129965	protein kinase cGMP-dependent 2 [Source:HGNC Symbol;Acc:HGNC:9416]	0.517917
Casq2	0.389704	6.96063e-07	1.01272e-05	calsequestrin 2 [Source:HGNC Symbol;Acc:HGNC:1513]	3.06863
Cpa3	0.389476	2.26082e-20	2.87091e-18	carboxypeptidase A3 [Source:HGNC Symbol;Acc:HGNC:2298]	0.615607
Mrgprb2	0.387056	0.000332045	0.00213017
Nr1h4	0.386884	0.0126142	0.0419179	nuclear receptor subfamily 1 group H member 4 [Source:HGNC Symbol;Acc:HGNC:7967]	0.571224
Kcnd3	0.385817	0.000378978	0.00238432	potassium voltage-gated channel subfamily D member 3 [Source:HGNC Symbol;Acc:HGNC:6239]	0.752105
Sphkap	0.38504	0.00747917	0.0275406	SPHK1 interactor, AKAP domain containing [Source:HGNC Symbol;Acc:HGNC:30619]	0.592815
Edil3	0.384363	1.26946e-06	1.72354e-05	EGF like repeats and discoidin domains 3 [Source:HGNC Symbol;Acc:HGNC:3173]	0.215952
Tmod1	0.383807	2.74883e-11	1.00718e-09	tropomodulin 1 [Source:HGNC Symbol;Acc:HGNC:11871]	0.510614
Mmp16	0.38338	5.91106e-13	2.86753e-11	matrix metallopeptidase 16 [Source:HGNC Symbol;Acc:HGNC:7162]	0.45228
Ppapdc3	0.380453	6.91217e-06	7.74647e-05	phospholipid phosphatase 7 (inactive) [Source:HGNC Symbol;Acc:HGNC:28174]	0.653419
Areg	0.379006	3.32254e-17	2.81276e-15	amphiregulin [Source:HGNC Symbol;Acc:HGNC:651]	0.486707
Rasgef1c	0.37885	0.00151245	0.00749927	RasGEF domain family member 1C [Source:HGNC Symbol;Acc:HGNC:27400]	0.639085
Srrm4	0.378769	0.00936245	0.0331127	serine/arginine repetitive matrix 4 [Source:HGNC Symbol;Acc:HGNC:29389]	0.53363
Mdga2	0.377354	0.000887603	0.00478926	MAM domain containing glycosylphosphatidylinositol anchor 2 [Source:HGNC Symbol;Acc:HGNC:19835]	1.36878
Pde11a	0.375137	5.0207e-10	1.51852e-08	phosphodiesterase 11A [Source:HGNC Symbol;Acc:HGNC:8773]	0.699595
Grip1os1	0.374147	0.00383994	0.0161864
Tmem215	0.371085	8.88276e-07	1.26886e-05	transmembrane protein 215 [Source:HGNC Symbol;Acc:HGNC:33816]	-0.0306877
Snord71	0.370831	0.00142516	0.00714443	small nucleolar RNA, C/D box 71 [Source:HGNC Symbol;Acc:HGNC:32732]	0.958946
Mmrn1	0.370076	9.53414e-06	0.000102333	multimerin 1 [Source:HGNC Symbol;Acc:HGNC:7178]	0.621411
Prkag3	0.368876	0.00010552	0.00080933	protein kinase AMP-activated non-catalytic subunit gamma 3 [Source:HGNC Symbol;Acc:HGNC:9387]	0.438718
AU022754	0.367195	0.0135387	0.0442827
Ankrd23	0.366272	2.15998e-19	2.40664e-17	ankyrin repeat domain 23 [Source:HGNC Symbol;Acc:HGNC:24470]	0.745483
Ccdc146	0.365421	0.00391356	0.0164326	coiled-coil domain containing 146 [Source:HGNC Symbol;Acc:HGNC:29296]	1.13478
Aldh1a3	0.364982	7.89781e-16	5.47772e-14	aldehyde dehydrogenase 1 family member A3 [Source:HGNC Symbol;Acc:HGNC:409]	0.284058
Trim9	0.364783	1.23275e-05	0.000127559	tripartite motif containing 9 [Source:HGNC Symbol;Acc:HGNC:16288]	0.854743
Efcab9	0.363503	0.000416908	0.00257787	EF-hand calcium binding domain 9 [Source:HGNC Symbol;Acc:HGNC:34530]	1.11329
Calca	0.3574	1.21624e-27	2.56152e-25	calcitonin related polypeptide alpha [Source:HGNC Symbol;Acc:HGNC:1437]	1.23892
Slit2	0.357116	7.8821e-17	6.36093e-15	slit guidance ligand 2 [Source:HGNC Symbol;Acc:HGNC:11086]	0.513799
Cntn2	0.356211	1.56652e-06	2.09394e-05	contactin 2 [Source:HGNC Symbol;Acc:HGNC:2172]	0.735116
Foxa1	0.355605	1.01942e-15	6.98625e-14	forkhead box A1 [Source:HGNC Symbol;Acc:HGNC:5021]	0.775473
Rps15a-ps4	0.352719	0.000759139	0.00423597
Scn5a	0.349943	0.00236509	0.0108705	sodium voltage-gated channel alpha subunit 5 [Source:HGNC Symbol;Acc:HGNC:10593]	0.598652
Lrrn1	0.348553	1.64054e-17	1.45293e-15	leucine rich repeat neuronal 1 [Source:HGNC Symbol;Acc:HGNC:20980]	0.47638
Actc1	0.348486	0.000201762	0.00140842	actin alpha cardiac muscle 1 [Source:HGNC Symbol;Acc:HGNC:143]	0.515915
Ctnna3	0.347571	4.32306e-05	0.000376877	catenin alpha 3 [Source:HGNC Symbol;Acc:HGNC:2511]	0.807117
Klhl30	0.346315	0.00258254	0.0116908	kelch like family member 30 [Source:HGNC Symbol;Acc:HGNC:24770]	0.527108
Gpr87	0.345078	0.0111564	0.0380997	G protein-coupled receptor 87 [Source:HGNC Symbol;Acc:HGNC:4538]	0.915433
LOC100862268	0.344961	0.000647803	0.00372546
Edn3	0.34162	0.0127421	0.0422534	endothelin 3 [Source:HGNC Symbol;Acc:HGNC:3178]	0.550013
Nr4a3	0.341502	5.32269e-11	1.86835e-09	nuclear receptor subfamily 4 group A member 3 [Source:HGNC Symbol;Acc:HGNC:7982]	0.818576
Defb1	0.341152	4.91246e-07	7.40945e-06	defensin beta 1 [Source:HGNC Symbol;Acc:HGNC:2766]	1.3679
Dio2	0.338687	1.36515e-16	1.05251e-14	iodothyronine deiodinase 2 [Source:HGNC Symbol;Acc:HGNC:2884]	0.521836
Tmem132cos	0.3379	0.0105355	0.0363677
Ccl12	0.337687	1.78055e-11	6.74345e-10	C-C motif chemokine ligand 2 [Source:HGNC Symbol;Acc:HGNC:10618]	0.906929
Eya4	0.336364	3.40469e-12	1.45183e-10	EYA transcriptional coactivator and phosphatase 4 [Source:HGNC Symbol;Acc:HGNC:3522]	0.724143
Corin	0.334903	0.0147465	0.0475666	corin, serine peptidase [Source:HGNC Symbol;Acc:HGNC:19012]	0.97218
Sec14l5	0.334434	0.00270465	0.0121386	SEC14 like lipid binding 5 [Source:HGNC Symbol;Acc:HGNC:29032]	0.836164
Mchr1	0.333688	1.07292e-05	0.000113607	melanin concentrating hormone receptor 1 [Source:HGNC Symbol;Acc:HGNC:4479]	0.797464
Cox7a1	0.331114	3.90525e-17	3.28994e-15	cytochrome c oxidase subunit 7A1 [Source:HGNC Symbol;Acc:HGNC:2287]	0.978413
Rtn2	0.330667	1.87196e-19	2.15524e-17	reticulon 2 [Source:HGNC Symbol;Acc:HGNC:10468]	0.52573
Epha7	0.330013	8.19524e-54	5.89716e-51	EPH receptor A7 [Source:HGNC Symbol;Acc:HGNC:3390]	0.577668
Fcer1a	0.329436	0.00411502	0.0171345	Fc epsilon receptor Ia [Source:HGNC Symbol;Acc:HGNC:3609]	0.477641
Usp29	0.328253	0.00538298	0.0211908	ubiquitin specific peptidase 29 [Source:HGNC Symbol;Acc:HGNC:18563]	0.763145
Epha3	0.327296	2.52321e-08	5.23866e-07	EPH receptor A3 [Source:HGNC Symbol;Acc:HGNC:3387]	0.73073
Adssl1	0.32646	7.98776e-26	1.53276e-23	adenylosuccinate synthase 1 [Source:HGNC Symbol;Acc:HGNC:20093]	0.58133
Rp1	0.325921	7.82782e-08	1.43815e-06	RP1 axonemal microtubule associated [Source:HGNC Symbol;Acc:HGNC:10263]	0.962781
Klhl33	0.325083	3.12506e-08	6.29017e-07	kelch like family member 33 [Source:HGNC Symbol;Acc:HGNC:31952]	0.603146
Il1rapl1	0.324069	0.00188965	0.00901252	interleukin 1 receptor accessory protein like 1 [Source:HGNC Symbol;Acc:HGNC:5996]	0.311835
Gsdma3	0.322557	0.0068977	0.0258626	gasdermin A [Source:HGNC Symbol;Acc:HGNC:13311]	0.20479
Tac1	0.322262	0.00317182	0.0138292	tachykinin precursor 1 [Source:HGNC Symbol;Acc:HGNC:11517]	0.908356
Trpc4	0.322175	0.000911363	0.004891	transient receptor potential cation channel subfamily C member 4 [Source:HGNC Symbol;Acc:HGNC:12336]	0.320894
Zdbf2	0.321412	0.000563958	0.00331164	zinc finger DBF-type containing 2 [Source:HGNC Symbol;Acc:HGNC:29313]	0.762884
Trpv6	0.320388	1.5784e-13	8.38736e-12	transient receptor potential cation channel subfamily V member 6 [Source:HGNC Symbol;Acc:HGNC:14006]	0.554192
H19	0.319967	1.85359e-30	4.63935e-28
Lrfn5	0.319854	0.000284085	0.00187115	leucine rich repeat and fibronectin type III domain containing 5 [Source:HGNC Symbol;Acc:HGNC:20360]	-0.0237265
Adamts20	0.319806	1.55153e-17	1.38834e-15	ADAM metallopeptidase with thrombospondin type 1 motif 20 [Source:HGNC Symbol;Acc:HGNC:17178]	0.600529
Trpm6	0.319129	4.35663e-33	1.39332e-30	transient receptor potential cation channel subfamily M member 6 [Source:HGNC Symbol;Acc:HGNC:17995]	0.477126
Kbtbd12	0.318436	7.47523e-05	0.00060354	kelch repeat and BTB domain containing 12 [Source:HGNC Symbol;Acc:HGNC:25731]	0.572758
Them5	0.317089	6.73854e-05	0.000553112	thioesterase superfamily member 5 [Source:HGNC Symbol;Acc:HGNC:26755]	0.321998
Col25a1	0.315923	8.20601e-09	1.88204e-07	collagen type XXV alpha 1 chain [Source:HGNC Symbol;Acc:HGNC:18603]	0.564294
Tex36	0.314871	0.0018394	0.00879713	testis expressed 36 [Source:HGNC Symbol;Acc:HGNC:31653]	0.257367
Upk1b	0.312641	1.63971e-07	2.83745e-06	uroplakin 1B [Source:HGNC Symbol;Acc:HGNC:12578]	0.327191
Pkia	0.310293	1.33633e-44	6.07327e-42	cAMP-dependent protein kinase inhibitor alpha [Source:HGNC Symbol;Acc:HGNC:9017]	0.701013
Lars2	0.310018	0.0112452	0.0383273	leucyl-tRNA synthetase 2, mitochondrial [Source:HGNC Symbol;Acc:HGNC:17095]	0.819573
Ddit4l	0.308172	5.41816e-29	1.2818e-26	DNA damage inducible transcript 4 like [Source:HGNC Symbol;Acc:HGNC:30555]	0.695638
Cntnap2	0.306795	0.00236151	0.0108611	contactin associated protein 2 [Source:HGNC Symbol;Acc:HGNC:13830]	0.865567
Mybph	0.301571	6.94422e-05	0.000566761	myosin binding protein H [Source:HGNC Symbol;Acc:HGNC:7552]	0.506775
Lsamp	0.300563	0.00200908	0.00947484	limbic system associated membrane protein [Source:HGNC Symbol;Acc:HGNC:6705]	0.868419
Smtnl2	0.300344	8.40052e-19	8.43471e-17	smoothelin like 2 [Source:HGNC Symbol;Acc:HGNC:24764]	0.63461
Tmem52	0.298839	0.00454621	0.0185318	transmembrane protein 52 [Source:HGNC Symbol;Acc:HGNC:27916]	0.640601
Bmpr1b	0.297456	4.46124e-18	4.09817e-16	bone morphogenetic protein receptor type 1B [Source:HGNC Symbol;Acc:HGNC:1077]	0.844731
Tcea3	0.295186	8.13891e-20	9.89852e-18	transcription elongation factor A3 [Source:HGNC Symbol;Acc:HGNC:11615]	0.552734
Pnma2	0.294688	0.00138232	0.00696605	PNMA family member 2 [Source:HGNC Symbol;Acc:HGNC:9159]	0.974138
Gjb4	0.293022	3.27138e-05	0.000296847	gap junction protein beta 4 [Source:HGNC Symbol;Acc:HGNC:4286]	0.573627
Coro6	0.293004	2.74345e-08	5.60702e-07	coronin 6 [Source:HGNC Symbol;Acc:HGNC:21356]	1.03845
Sv2b	0.292742	1.12204e-05	0.000117369	synaptic vesicle glycoprotein 2B [Source:HGNC Symbol;Acc:HGNC:16874]	0.497507
Stac3	0.292713	3.21028e-19	3.37781e-17	SH3 and cysteine rich domain 3 [Source:HGNC Symbol;Acc:HGNC:28423]	0.723818
Acsl6	0.291008	0.000313805	0.0020366	acyl-CoA synthetase long chain family member 6 [Source:HGNC Symbol;Acc:HGNC:16496]	0.529219
Rimklb	0.289766	8.73309e-12	3.45127e-10	ribosomal modification protein rimK like family member B [Source:HGNC Symbol;Acc:HGNC:29228]	0.543315
Abcc8	0.287479	0.00533023	0.0210071	ATP binding cassette subfamily C member 8 [Source:HGNC Symbol;Acc:HGNC:59]	0.892863
Unc45b	0.287409	1.41064e-31	4.06029e-29	unc-45 myosin chaperone B [Source:HGNC Symbol;Acc:HGNC:14304]	0.877041
Clip4	0.286414	3.83982e-29	9.33996e-27	CAP-Gly domain containing linker protein family member 4 [Source:HGNC Symbol;Acc:HGNC:26108]	0.767885
Hs3st5	0.285641	0.0155977	0.0497546	heparan sulfate-glucosamine 3-sulfotransferase 5 [Source:HGNC Symbol;Acc:HGNC:19419]	0.596615
BC030870	0.282353	2.1276e-06	2.75646e-05	small integral membrane protein 31 [Source:HGNC Symbol;Acc:HGNC:49638]	0.901567
Capn8	0.281133	2.93535e-19	3.12923e-17	calpain 8 [Source:HGNC Symbol;Acc:HGNC:1485]	0.800839
Kcnd2	0.278025	8.23676e-06	9.03167e-05	potassium voltage-gated channel subfamily D member 2 [Source:HGNC Symbol;Acc:HGNC:6238]	1.17433
Cntn1	0.277909	1.23073e-08	2.718e-07	contactin 1 [Source:HGNC Symbol;Acc:HGNC:2171]	0.732403
Sel1l3	0.277799	1.73339e-18	1.6539e-16	SEL1L family member 3 [Source:HGNC Symbol;Acc:HGNC:29108]	0.620845
Ank1	0.27592	2.89164e-16	2.15252e-14	ankyrin 1 [Source:HGNC Symbol;Acc:HGNC:492]	0.644409
Atp1b2	0.274175	1.56291e-14	9.30742e-13	ATPase Na+/K+ transporting subunit beta 2 [Source:HGNC Symbol;Acc:HGNC:805]	0.986367
Got1l1	0.273096	0.0043094	0.0178046	glutamic-oxaloacetic transaminase 1 like 1 [Source:HGNC Symbol;Acc:HGNC:28487]	0.810612
Sim1	0.272052	0.00547797	0.021462	SIM bHLH transcription factor 1 [Source:HGNC Symbol;Acc:HGNC:10882]	0.723263
Kcnh8	0.269693	1.33321e-05	0.000136563	potassium voltage-gated channel subfamily H member 8 [Source:HGNC Symbol;Acc:HGNC:18864]	0.726915
Slitrk2	0.265312	2.85976e-11	1.04414e-09	SLIT and NTRK like family member 2 [Source:HGNC Symbol;Acc:HGNC:13449]	0.68524
Igf2	0.263683	8.12891e-29	1.87182e-26	insulin like growth factor 2 [Source:HGNC Symbol;Acc:HGNC:5466]	0.686916
Dlg2	0.263012	8.08693e-13	3.84742e-11	discs large MAGUK scaffold protein 2 [Source:HGNC Symbol;Acc:HGNC:2901]	0.992175
Srl	0.262977	4.41626e-84	6.35573e-81	sarcalumenin [Source:HGNC Symbol;Acc:HGNC:11295]	0.66082
Casr	0.26293	0.000833487	0.00456383	calcium sensing receptor [Source:HGNC Symbol;Acc:HGNC:1514]	0.480373
Akap6	0.262451	1.01595e-24	1.80881e-22	A-kinase anchoring protein 6 [Source:HGNC Symbol;Acc:HGNC:376]	0.848014
Snora23	0.260504	1.91486e-09	5.07981e-08	small nucleolar RNA, H/ACA box 23 [Source:HGNC Symbol;Acc:HGNC:32613]	0.771703
Kcnj12	0.26013	0.000609106	0.00353351	potassium inwardly rectifying channel subfamily J member 12 [Source:HGNC Symbol;Acc:HGNC:6258]	0.533376
Dok5	0.258864	0.0128988	0.042634	docking protein 5 [Source:HGNC Symbol;Acc:HGNC:16173]	0.961106
Snord17	0.25623	3.45922e-53	2.38963e-50	small nucleolar RNA, C/D box 17 [Source:HGNC Symbol;Acc:HGNC:32713]	1.0974
Scn3a	0.253304	1.64751e-10	5.40923e-09	sodium voltage-gated channel alpha subunit 3 [Source:HGNC Symbol;Acc:HGNC:10590]	1.09329
Rspo3	0.25278	0.00941931	0.0332693	R-spondin 3 [Source:HGNC Symbol;Acc:HGNC:20866]	0.778304
Mirlet7c-1	0.247196	6.01081e-06	6.87034e-05	microRNA let-7c [Source:HGNC Symbol;Acc:HGNC:31480]	0.780206
Mgat5b	0.246243	0.00882022	0.0316553	alpha-1,6-mannosylglycoprotein 6-beta-N-acetylglucosaminyltransferase B [Source:HGNC Symbol;Acc:HGNC:24140]	0.591968
Musk	0.243338	7.14141e-05	0.000580114	muscle associated receptor tyrosine kinase [Source:HGNC Symbol;Acc:HGNC:7525]	0.807325
Btg3	0.242556	3.49828e-06	4.29789e-05	BTG anti-proliferation factor 3 [Source:HGNC Symbol;Acc:HGNC:1132]	2.99399
Gsg1l	0.241197	1.03015e-20	1.32766e-18	GSG1 like [Source:HGNC Symbol;Acc:HGNC:28283]	0.712704
Myom3	0.240956	2.67817e-19	2.89075e-17	myomesin 3 [Source:HGNC Symbol;Acc:HGNC:26679]	1.08714
Cap2	0.235926	3.32459e-45	1.55177e-42	cyclase associated actin cytoskeleton regulatory protein 2 [Source:HGNC Symbol;Acc:HGNC:20039]	0.760474
Cav3	0.23524	4.66061e-07	7.07283e-06	caveolin 3 [Source:HGNC Symbol;Acc:HGNC:1529]	0.645878
Lect1	0.235133	1.34041e-25	2.51618e-23	chondromodulin [Source:HGNC Symbol;Acc:HGNC:17005]	0.551869
Fut9	0.234401	4.76496e-39	1.87025e-36	fucosyltransferase 9 [Source:HGNC Symbol;Acc:HGNC:4020]	0.800039
Fgf16	0.234173	1.57095e-07	2.7294e-06	fibroblast growth factor 16 [Source:HGNC Symbol;Acc:HGNC:3672]	0.959025
Neu2	0.232551	9.96423e-09	2.24065e-07	neuraminidase 2 [Source:HGNC Symbol;Acc:HGNC:7759]	0.527652
Mlip	0.231551	7.69524e-13	3.68112e-11	muscular LMNA interacting protein [Source:HGNC Symbol;Acc:HGNC:21355]	0.821043
Mettl21c	0.231396	9.55155e-08	1.74003e-06	methyltransferase 21C, AARS1 lysine [Source:HGNC Symbol;Acc:HGNC:33717]	1.06583
Tectb	0.230736	0.00791447	0.0289215	tectorin beta [Source:HGNC Symbol;Acc:HGNC:11721]	0.70007
Syt6	0.230645	0.000701229	0.00396926	synaptotagmin 6 [Source:HGNC Symbol;Acc:HGNC:18638]	0.76992
Shisa6	0.229003	0.000535885	0.00317269	shisa family member 6 [Source:HGNC Symbol;Acc:HGNC:34491]	1.42278
Gdap1	0.225728	2.21806e-05	0.000213522	ganglioside induced differentiation associated protein 1 [Source:HGNC Symbol;Acc:HGNC:15968]	0.679217
Plcd4	0.222571	4.81872e-09	1.16391e-07	phospholipase C delta 4 [Source:HGNC Symbol;Acc:HGNC:9062]	0.627857
Sh3bgr	0.221835	1.90232e-19	2.16139e-17	SH3 domain binding glutamate rich protein [Source:HGNC Symbol;Acc:HGNC:10822]	0.825893
Foxi1	0.219857	0.000766867	0.00426806	forkhead box I1 [Source:HGNC Symbol;Acc:HGNC:3815]	0.62064
Scg3	0.218998	1.38306e-18	1.34188e-16	secretogranin III [Source:HGNC Symbol;Acc:HGNC:13707]	0.651722
Ak1	0.217798	1.15091e-37	4.229e-35	adenylate kinase 1 [Source:HGNC Symbol;Acc:HGNC:361]	0.600171
Pkhd1	0.213436	1.53052e-09	4.13646e-08	PKHD1 ciliary IPT domain containing fibrocystin/polyductin [Source:HGNC Symbol;Acc:HGNC:9016]	1.01688
Slco1a5	0.213124	2.87955e-31	8.02093e-29	solute carrier organic anion transporter family member 1A2 [Source:HGNC Symbol;Acc:HGNC:10956]	0.5677
Clca1	0.20981	0.000728167	0.00409224	chloride channel accessory 1 [Source:HGNC Symbol;Acc:HGNC:2015]	1.53712
Fam179a	0.209272	3.65114e-08	7.21456e-07	TOG array regulator of axonemal microtubules 2 [Source:HGNC Symbol;Acc:HGNC:33715]	1.11379
Jph1	0.209235	6.21479e-48	3.25241e-45	junctophilin 1 [Source:HGNC Symbol;Acc:HGNC:14201]	0.678629
Frzb	0.208255	3.1597e-05	0.000289026	frizzled related protein [Source:HGNC Symbol;Acc:HGNC:3959]	0.59156
Asb14	0.208245	6.56296e-15	4.12154e-13	ankyrin repeat and SOCS box containing 14 [Source:HGNC Symbol;Acc:HGNC:19766]	0.827301
Acot10	0.207898	0.00686114	0.0257423	acyl-CoA thioesterase 9 [Source:HGNC Symbol;Acc:HGNC:17152]	0.713506
Slc47a1	0.206951	5.57575e-05	0.000469953	solute carrier family 47 member 1 [Source:HGNC Symbol;Acc:HGNC:25588]	1.17101
Vaultrc5	0.204702	4.54747e-15	2.91951e-13
Usp13	0.204277	3.45117e-42	1.49004e-39	ubiquitin specific peptidase 13 [Source:HGNC Symbol;Acc:HGNC:12611]	0.737609
Adamts13	0.199803	6.05229e-06	6.90833e-05	ADAM metallopeptidase with thrombospondin type 1 motif 13 [Source:HGNC Symbol;Acc:HGNC:1366]	1.77923
Tspan8	0.19835	2.66606e-17	2.26812e-15	tetraspanin 8 [Source:HGNC Symbol;Acc:HGNC:11855]	0.716586
Csl	0.194839	0.00154807	0.00763644	citrate synthase [Source:HGNC Symbol;Acc:HGNC:2422]	0.843926
Sbk3	0.191054	4.37289e-05	0.000380836	SH3 domain binding kinase family member 3 [Source:HGNC Symbol;Acc:HGNC:44121]	1.08816
Gcg	0.189625	0.000436121	0.00266801	glucagon [Source:HGNC Symbol;Acc:HGNC:4191]	0.68409
Art5	0.183675	2.72547e-07	4.46998e-06	ADP-ribosyltransferase 5 [Source:HGNC Symbol;Acc:HGNC:24049]	1.00808
Dbx2	0.181147	0.00851741	0.0308054	developing brain homeobox 2 [Source:HGNC Symbol;Acc:HGNC:33186]	1.00991
Hspb6	0.176695	9.93724e-56	7.46157e-53	heat shock protein family B (small) member 6 [Source:HGNC Symbol;Acc:HGNC:26511]	0.815363
Pgam2	0.17315	6.84652e-32	2.03861e-29	phosphoglycerate mutase 2 [Source:HGNC Symbol;Acc:HGNC:8889]	0.594305
Atp1b4	0.172175	9.30473e-06	0.000100182	ATPase Na+/K+ transporting family member beta 4 [Source:HGNC Symbol;Acc:HGNC:808]	1.25216
Tgm3	0.168098	3.77957e-05	0.00033594	transglutaminase 3 [Source:HGNC Symbol;Acc:HGNC:11779]	0.922895
Itgb1bp2	0.167713	6.62214e-28	1.41603e-25	integrin subunit beta 1 binding protein 2 [Source:HGNC Symbol;Acc:HGNC:6154]	0.817507
Murc	0.166947	4.80678e-17	3.99101e-15	caveolae associated protein 4 [Source:HGNC Symbol;Acc:HGNC:33742]	0.749848
Mb	0.165974	1.66157e-102	3.58692e-99	myoglobin [Source:HGNC Symbol;Acc:HGNC:6915]	1.41744
Dsg3	0.164947	0.00272378	0.0122149	desmoglein 3 [Source:HGNC Symbol;Acc:HGNC:3050]	0.592941
Kera	0.162766	8.28372e-24	1.32463e-21	keratocan [Source:HGNC Symbol;Acc:HGNC:6309]	0.689949
Des	0.161351	1.11143e-114	6.39813e-111	desmin [Source:HGNC Symbol;Acc:HGNC:2770]	0.613691
Kcnc1	0.16052	8.57494e-06	9.3314e-05	potassium voltage-gated channel subfamily C member 1 [Source:HGNC Symbol;Acc:HGNC:6233]	1.06424
Chst9	0.159299	0.000926422	0.00496103	carbohydrate sulfotransferase 9 [Source:HGNC Symbol;Acc:HGNC:19898]	0.554152
Slc5a7	0.159134	2.72612e-20	3.4365e-18	solute carrier family 5 member 7 [Source:HGNC Symbol;Acc:HGNC:14025]	0.732272
Mrln	0.156634	4.70319e-06	5.56711e-05	myoregulin [Source:HGNC Symbol;Acc:HGNC:48649]	0.800494
Chrna1	0.151852	1.03398e-09	2.91302e-08	cholinergic receptor nicotinic alpha 1 subunit [Source:HGNC Symbol;Acc:HGNC:1955]	1.20093
Asb10	0.149643	2.6334e-06	3.32691e-05	ankyrin repeat and SOCS box containing 10 [Source:HGNC Symbol;Acc:HGNC:17185]	0.804142
Svs2	0.149551	0.00181853	0.00871585	semenogelin 1 [Source:HGNC Symbol;Acc:HGNC:10742]	0.80588
Tmem38a	0.149201	2.7773e-87	4.36035e-84	transmembrane protein 38A [Source:HGNC Symbol;Acc:HGNC:28462]	0.724933
Tnni1	0.143403	1.25588e-06	1.70915e-05	troponin I1, slow skeletal type [Source:HGNC Symbol;Acc:HGNC:11945]	0.627745
Calcb	0.140121	0.0090824	0.0323208	calcitonin related polypeptide beta [Source:HGNC Symbol;Acc:HGNC:1438]	0.874653
Ip6k3	0.138635	1.78614e-12	7.92971e-11	inositol hexakisphosphate kinase 3 [Source:HGNC Symbol;Acc:HGNC:17269]	0.843444
Kcna7	0.133026	1.13038e-23	1.743e-21	potassium voltage-gated channel subfamily A member 7 [Source:HGNC Symbol;Acc:HGNC:6226]	0.796375
Jsrp1	0.130249	1.44716e-12	6.59434e-11	junctional sarcoplasmic reticulum protein 1 [Source:HGNC Symbol;Acc:HGNC:24963]	0.626174
Sbk2	0.127574	2.82439e-14	1.62591e-12	SH3 domain binding kinase family member 2 [Source:HGNC Symbol;Acc:HGNC:34416]	0.6694
Popdc3	0.126548	4.69983e-11	1.66666e-09	popeye domain containing 3 [Source:HGNC Symbol;Acc:HGNC:17649]	0.672238
Tnnc1	0.124546	1.11968e-11	4.39473e-10	troponin C1, slow skeletal and cardiac type [Source:HGNC Symbol;Acc:HGNC:11943]	0.796225
Fhl1	0.124289	7.47048e-97	1.4335e-93	four and a half LIM domains 1 [Source:HGNC Symbol;Acc:HGNC:3702]	0.992224
Nmrk2	0.123177	1.34496e-09	3.68557e-08	nicotinamide riboside kinase 2 [Source:HGNC Symbol;Acc:HGNC:17871]	1.06674
Slc8a3	0.122476	2.49609e-17	2.13934e-15	solute carrier family 8 member A3 [Source:HGNC Symbol;Acc:HGNC:11070]	0.817048
Atcayos	0.12232	0.000296904	0.00194593
Trim72	0.116311	6.65468e-47	3.38019e-44	tripartite motif containing 72 [Source:HGNC Symbol;Acc:HGNC:32671]	0.729788
Kcnc4	0.114606	6.68777e-05	0.00054999	potassium voltage-gated channel subfamily C member 4 [Source:HGNC Symbol;Acc:HGNC:6236]	0.664865
Upk3a	0.114276	6.39539e-05	0.000528967	uroplakin 3A [Source:HGNC Symbol;Acc:HGNC:12580]	0.853616
Hrasls	0.112923	4.65273e-17	3.88177e-15	phospholipase A and acyltransferase 1 [Source:HGNC Symbol;Acc:HGNC:14922]	0.71111
Ppp1r27	0.112512	9.33474e-18	8.44037e-16	protein phosphatase 1 regulatory subunit 27 [Source:HGNC Symbol;Acc:HGNC:16813]	0.986408
Ankrd2	0.112248	7.53259e-13	3.61977e-11	ankyrin repeat domain 2 [Source:HGNC Symbol;Acc:HGNC:495]	1.72991
Fbp2	0.111309	1.28904e-19	1.5144e-17	fructose-bisphosphatase 2 [Source:HGNC Symbol;Acc:HGNC:3607]	0.587244
Klhl34	0.108539	1.09638e-07	1.9601e-06	kelch like family member 34 [Source:HGNC Symbol;Acc:HGNC:26634]	1.1308
Abcb4	0.105241	1.14031e-38	4.37626e-36	ATP binding cassette subfamily B member 4 [Source:HGNC Symbol;Acc:HGNC:45]	0.680103
Tigd4	0.104128	0.000160345	0.00115654	tigger transposable element derived 4 [Source:HGNC Symbol;Acc:HGNC:18335]	1.33375
Tmod4	0.100917	5.75406e-67	5.84545e-64	tropomodulin 4 [Source:HGNC Symbol;Acc:HGNC:11874]	0.654675
Lgr5	0.0995405	2.65752e-13	1.36593e-11	leucine rich repeat containing G protein-coupled receptor 5 [Source:HGNC Symbol;Acc:HGNC:4504]	0.749344
Clcn1	0.0900542	6.25328e-26	1.21342e-23	chloride voltage-gated channel 1 [Source:HGNC Symbol;Acc:HGNC:2019]	0.838263
Xirp1	0.0895533	2.1399e-19	2.39975e-17	xin actin binding repeat containing 1 [Source:HGNC Symbol;Acc:HGNC:14301]	0.791983
Asb12	0.0880004	7.40505e-09	1.72352e-07	ankyrin repeat and SOCS box containing 12 [Source:HGNC Symbol;Acc:HGNC:19763]	0.592555
Cmya5	0.0874111	6.9021e-22	9.53594e-20	cardiomyopathy associated 5 [Source:HGNC Symbol;Acc:HGNC:14305]	0.664324
Crhr2	0.0838194	6.59148e-11	2.29044e-09	corticotropin releasing hormone receptor 2 [Source:HGNC Symbol;Acc:HGNC:2358]	0.882746
Abra	0.0808265	9.32814e-20	1.11101e-17	actin binding Rho activating protein [Source:HGNC Symbol;Acc:HGNC:30655]	0.958475
Cacng1	0.0785855	2.93444e-13	1.49934e-11	calcium voltage-gated channel auxiliary subunit gamma 1 [Source:HGNC Symbol;Acc:HGNC:1405]	0.560812
Ppp1r14c	0.0779946	1.69589e-23	2.56913e-21	protein phosphatase 1 regulatory inhibitor subunit 14C [Source:HGNC Symbol;Acc:HGNC:14952]	0.60231
Eno3	0.0775992	8.94815e-111	2.57558e-107	enolase 3 [Source:HGNC Symbol;Acc:HGNC:3354]	0.620689
Mid1	0.0767759	7.78839e-110	1.92151e-106	midline 1 [Source:HGNC Symbol;Acc:HGNC:7095]	1.30716
Mybpc2	0.075738	2.88363e-10	9.0711e-09	myosin binding protein C2 [Source:HGNC Symbol;Acc:HGNC:7550]	0.531591
Myl2	0.0755341	0.000437269	0.00267156	myosin light chain 2 [Source:HGNC Symbol;Acc:HGNC:7583]	0.840553
Sgca	0.0753152	1.60309e-17	1.42708e-15	sarcoglycan alpha [Source:HGNC Symbol;Acc:HGNC:10805]	0.628859
Dusp13	0.0751401	7.19384e-18	6.53882e-16	dual specificity phosphatase 13B [Source:HGNC Symbol;Acc:HGNC:19681]	0.734264
Kcnj11	0.074751	1.22017e-15	8.23139e-14	potassium inwardly rectifying channel subfamily J member 11 [Source:HGNC Symbol;Acc:HGNC:6257]	0.660268
Myom1	0.0743951	9.16707e-80	1.21781e-76	myomesin 1 [Source:HGNC Symbol;Acc:HGNC:7613]	0.707826
Myl3	0.0733936	7.98052e-10	2.29706e-08	myosin light chain 3 [Source:HGNC Symbol;Acc:HGNC:7584]	0.752397
Hspb7	0.0715542	6.64149e-28	1.41603e-25	heat shock protein family B (small) member 7 [Source:HGNC Symbol;Acc:HGNC:5249]	1.0859
Asb15	0.0713101	2.78461e-16	2.08183e-14	ankyrin repeat and SOCS box containing 15 [Source:HGNC Symbol;Acc:HGNC:19767]	1.05978
Actn3	0.0705533	4.93538e-05	0.000423418	actinin alpha 3 [Source:HGNC Symbol;Acc:HGNC:165]	0.529996
Synpo2l	0.0676389	2.13632e-45	1.05412e-42	synaptopodin 2 like [Source:HGNC Symbol;Acc:HGNC:23532]	0.846514
Rbfox1	0.0665329	2.49759e-19	2.76496e-17	RNA binding fox-1 homolog 1 [Source:HGNC Symbol;Acc:HGNC:18222]	0.679448
Asb5	0.0657346	1.9978e-19	2.25503e-17	ankyrin repeat and SOCS box containing 5 [Source:HGNC Symbol;Acc:HGNC:17180]	0.814797
Txlnb	0.0641213	4.68462e-64	4.49464e-61	taxilin beta [Source:HGNC Symbol;Acc:HGNC:21617]	0.720921
Pla2g4e	0.0613597	3.62789e-11	1.30257e-09	phospholipase A2 group IVE [Source:HGNC Symbol;Acc:HGNC:24791]	0.992959
Mlf1	0.0599868	1.41533e-93	2.44428e-90	myeloid leukemia factor 1 [Source:HGNC Symbol;Acc:HGNC:7125]	0.651082
Fbxo40	0.0583782	8.02505e-36	2.82842e-33	F-box protein 40 [Source:HGNC Symbol;Acc:HGNC:29816]	0.650755
Scn4b	0.0578736	1.18081e-49	6.57828e-47	sodium voltage-gated channel beta subunit 4 [Source:HGNC Symbol;Acc:HGNC:10592]	0.865858
Lsmem1	0.0575611	2.2461e-14	1.31207e-12	leucine rich single-pass membrane protein 1 [Source:HGNC Symbol;Acc:HGNC:22036]	0.680958
Hhatl	0.0571865	6.66437e-23	9.83706e-21	hedgehog acyltransferase like [Source:HGNC Symbol;Acc:HGNC:13242]	0.729649
Myl1	0.0571597	1.01568e-228	1.75407e-224	myosin light chain 1 [Source:HGNC Symbol;Acc:HGNC:7582]	0.604836
Nctc1	0.0569288	8.64883e-19	8.53516e-17
Tnnt1	0.0552268	2.35904e-40	9.70017e-38	troponin T1, slow skeletal type [Source:HGNC Symbol;Acc:HGNC:11948]	1.1264
Pygm	0.0547948	4.36701e-18	4.03306e-16	glycogen phosphorylase, muscle associated [Source:HGNC Symbol;Acc:HGNC:9726]	0.600175
Klhl40	0.0544087	5.82913e-19	5.92171e-17	kelch like family member 40 [Source:HGNC Symbol;Acc:HGNC:30372]	0.733174
Alpk3	0.053066	1.85608e-50	1.1448e-47	alpha kinase 3 [Source:HGNC Symbol;Acc:HGNC:17574]	0.860674
Trim63	0.0518185	1.87765e-28	4.21131e-26	tripartite motif containing 63 [Source:HGNC Symbol;Acc:HGNC:16007]	0.730898
Rpl3l	0.0495426	5.62695e-58	4.6275e-55	ribosomal protein L3 like [Source:HGNC Symbol;Acc:HGNC:10351]	0.784981
Hrc	0.0491709	2.96882e-112	1.02543e-108	histidine rich calcium binding protein [Source:HGNC Symbol;Acc:HGNC:5178]	0.694149
Myh4	0.0486917	7.60128e-06	8.40423e-05	myosin heavy chain 4 [Source:HGNC Symbol;Acc:HGNC:7574]	0.527888
Fitm1	0.0480758	1.13503e-16	8.79009e-15	fat storage inducing transmembrane protein 1 [Source:HGNC Symbol;Acc:HGNC:33714]	0.672942
Myo18b	0.0457634	1.33671e-13	7.23667e-12	myosin XVIIIB [Source:HGNC Symbol;Acc:HGNC:18150]	0.668862
Cox6a2	0.0456494	2.88082e-28	6.37606e-26	cytochrome c oxidase subunit 6A2 [Source:HGNC Symbol;Acc:HGNC:2279]	0.731569
Ckm	0.0439881	7.34235e-06	8.14926e-05	creatine kinase, M-type [Source:HGNC Symbol;Acc:HGNC:1994]	0.56606
Myoz3	0.0419688	3.80945e-38	1.4302e-35	myozenin 3 [Source:HGNC Symbol;Acc:HGNC:18565]	0.716368
Ryr1	0.0407061	2.68207e-11	9.85517e-10	ryanodine receptor 1 [Source:HGNC Symbol;Acc:HGNC:10483]	0.670524
Ky	0.0380677	6.24385e-10	1.84327e-08	kyphoscoliosis peptidase [Source:HGNC Symbol;Acc:HGNC:26576]	0.586517
Dusp27	0.0379481	9.40042e-32	2.75161e-29	serine/threonine/tyrosine interacting like 2 [Source:HGNC Symbol;Acc:HGNC:25034]	0.716556
Ucp1	0.0376156	6.82442e-11	2.35716e-09	uncoupling protein 1 [Source:HGNC Symbol;Acc:HGNC:12517]	0.872298
Myom2	0.0370512	3.03356e-19	3.21408e-17	myomesin 2 [Source:HGNC Symbol;Acc:HGNC:7614]	0.749028
Asb11	0.0366749	1.4862e-12	6.73664e-11	ankyrin repeat and SOCS box containing 11 [Source:HGNC Symbol;Acc:HGNC:17186]	0.700668
Neb	0.0364941	2.8663e-25	5.32269e-23	nebulin [Source:HGNC Symbol;Acc:HGNC:7720]	0.753486
Obscn	0.0359883	1.49172e-13	7.95124e-12	obscurin, cytoskeletal calmodulin and titin-interacting RhoGEF [Source:HGNC Symbol;Acc:HGNC:15719]	0.879937
Sypl2	0.0349026	9.31757e-77	1.14939e-73	synaptophysin like 2 [Source:HGNC Symbol;Acc:HGNC:27638]	0.730595
Smyd1	0.0347149	9.79443e-113	4.22874e-109	SET and MYND domain containing 1 [Source:HGNC Symbol;Acc:HGNC:20986]	0.698465
Alpk2	0.0346365	2.84144e-27	5.77313e-25	alpha kinase 2 [Source:HGNC Symbol;Acc:HGNC:20565]	1.1197
Cacna1s	0.0340076	1.00796e-16	7.94865e-15	calcium voltage-gated channel subunit alpha1 S [Source:HGNC Symbol;Acc:HGNC:1397]	0.652954
Epyc	0.0330396	3.70499e-21	4.88436e-19	epiphycan [Source:HGNC Symbol;Acc:HGNC:3053]	0.965474
Dhrs7c	0.0320949	1.17616e-28	2.67268e-26	dehydrogenase/reductase 7C [Source:HGNC Symbol;Acc:HGNC:32423]	0.607298
Apobec2	0.031734	4.7298e-125	4.08418e-121	apolipoprotein B mRNA editing enzyme catalytic subunit 2 [Source:HGNC Symbol;Acc:HGNC:605]	0.814623
Acta1	0.0315278	2.55978e-07	4.2589e-06	actin alpha 1, skeletal muscle [Source:HGNC Symbol;Acc:HGNC:129]	0.619571
Mylk2	0.0314606	3.97246e-12	1.66921e-10	myosin light chain kinase 2 [Source:HGNC Symbol;Acc:HGNC:16243]	0.678695
Atp2a1	0.0304314	7.23257e-08	1.33733e-06	ATPase sarcoplasmic/endoplasmic reticulum Ca2+ transporting 1 [Source:HGNC Symbol;Acc:HGNC:811]	0.677628
Yipf7	0.029871	2.72353e-26	5.40636e-24	Yip1 domain family member 7 [Source:HGNC Symbol;Acc:HGNC:26825]	0.77637
Casq1	0.0297566	1.71505e-30	4.35572e-28	calsequestrin 1 [Source:HGNC Symbol;Acc:HGNC:1512]	0.621154
Mylpf	0.0282143	3.25129e-11	1.17962e-09	myosin light chain 11 [Source:HGNC Symbol;Acc:HGNC:29824]	0.626385
Klhl41	0.0280774	3.33563e-12	1.42944e-10	kelch like family member 41 [Source:HGNC Symbol;Acc:HGNC:16905]	0.703419
Hfe2	0.0279879	1.14063e-07	2.03498e-06	hemojuvelin BMP co-receptor [Source:HGNC Symbol;Acc:HGNC:4887]	0.705239
Myadml2	0.027262	9.26467e-27	1.86047e-24	myeloid associated differentiation marker like 2 [Source:HGNC Symbol;Acc:HGNC:34548]	0.779624
Nrap	0.0268946	1.0416e-07	1.87771e-06	nebulin related anchoring protein [Source:HGNC Symbol;Acc:HGNC:7988]	0.807835
Pvalb	0.0264218	3.48949e-11	1.25811e-09	parvalbumin [Source:HGNC Symbol;Acc:HGNC:9704]	0.567588
Tnni2	0.0260547	1.39574e-07	2.44714e-06	troponin I2, fast skeletal type [Source:HGNC Symbol;Acc:HGNC:11946]	0.644673
Tnnt3	0.0246925	2.33633e-08	4.89072e-07	troponin T3, fast skeletal type [Source:HGNC Symbol;Acc:HGNC:11950]	0.650887
Eef1a2	0.0240847	9.62039e-07	1.35739e-05	eukaryotic translation elongation factor 1 alpha 2 [Source:HGNC Symbol;Acc:HGNC:3192]	0.653807
Tnnc2	0.0240695	9.2318e-09	2.08956e-07	troponin C2, fast skeletal type [Source:HGNC Symbol;Acc:HGNC:11944]	0.648772
Scn4a	0.0239813	6.37296e-52	4.07633e-49	sodium voltage-gated channel alpha subunit 4 [Source:HGNC Symbol;Acc:HGNC:10591]	0.767417
Xirp2	0.0236453	2.67426e-07	4.39852e-06	xin actin binding repeat containing 2 [Source:HGNC Symbol;Acc:HGNC:14303]	0.652545
Trdn	0.0233833	1.80227e-09	4.80327e-08	triadin [Source:HGNC Symbol;Acc:HGNC:12261]	0.684508
Ampd1	0.0231188	6.17521e-06	7.03468e-05	adenosine monophosphate deaminase 1 [Source:HGNC Symbol;Acc:HGNC:468]	0.606968
Lrrc2	0.023027	1.56469e-30	4.03316e-28	leucine rich repeat containing 2 [Source:HGNC Symbol;Acc:HGNC:14676]	1.08171
Myoz1	0.022554	2.02612e-08	4.31456e-07	myozenin 1 [Source:HGNC Symbol;Acc:HGNC:13752]	0.600086
Art1	0.0224228	1.0117e-23	1.58838e-21	ADP-ribosyltransferase 1 [Source:HGNC Symbol;Acc:HGNC:723]	0.798543
Ano5	0.0221298	3.68312e-08	7.26112e-07	anoctamin 5 [Source:HGNC Symbol;Acc:HGNC:27337]	0.727764
Tcap	0.021323	9.68062e-08	1.75983e-06	titin-cap [Source:HGNC Symbol;Acc:HGNC:11610]	0.744528
Ppp1r3a	0.0212645	3.97967e-18	3.6951e-16	protein phosphatase 1 regulatory subunit 3A [Source:HGNC Symbol;Acc:HGNC:9291]	0.696006
Smpx	0.0204616	1.41358e-10	4.68572e-09	small muscle protein X-linked [Source:HGNC Symbol;Acc:HGNC:11122]	0.708677
Lmod3	0.0200767	7.1685e-60	6.19e-57	leiomodin 3 [Source:HGNC Symbol;Acc:HGNC:6649]	0.812135
Actn2	0.0195529	4.00142e-16	2.9158e-14	actinin alpha 2 [Source:HGNC Symbol;Acc:HGNC:164]	1.31382
Klhl31	0.0194026	5.13086e-09	1.23241e-07	kelch like family member 31 [Source:HGNC Symbol;Acc:HGNC:21353]	0.680649
Ckmt2	0.0172659	6.86883e-11	2.36776e-09	creatine kinase, mitochondrial 2 [Source:HGNC Symbol;Acc:HGNC:1996]	1.2313
Myh1	0.0169264	1.15144e-08	2.56586e-07	myosin heavy chain 1 [Source:HGNC Symbol;Acc:HGNC:7567]	1.18657
Aqp4	0.0168706	4.08279e-14	2.29674e-12	aquaporin 4 [Source:HGNC Symbol;Acc:HGNC:637]	0.926569
Sgcg	0.0168124	1.42578e-60	1.29596e-57	sarcoglycan gamma [Source:HGNC Symbol;Acc:HGNC:10809]	0.730551
Mypn	0.0163513	6.16313e-16	4.32672e-14	myopalladin [Source:HGNC Symbol;Acc:HGNC:23246]	0.761405
Lmod2	0.01633	1.48663e-07	2.59335e-06	leiomodin 2 [Source:HGNC Symbol;Acc:HGNC:6648]	0.914029
Mybpc1	0.0159839	3.93107e-09	9.79647e-08	myosin binding protein C1 [Source:HGNC Symbol;Acc:HGNC:7549]	1.21161
Smtnl1	0.0158726	1.84075e-48	9.93429e-46	smoothelin like 1 [Source:HGNC Symbol;Acc:HGNC:32394]	0.895179
Myoz2	0.0157974	2.18559e-12	9.57997e-11	myozenin 2 [Source:HGNC Symbol;Acc:HGNC:1330]	1.248
Mylk4	0.0144368	1.77608e-07	3.049e-06	myosin light chain kinase family member 4 [Source:HGNC Symbol;Acc:HGNC:27972]	0.67682
Ttn	0.0132464	2.3446e-14	1.36334e-12	titin [Source:HGNC Symbol;Acc:HGNC:12403]	0.841253
Myot	0.0120701	1.41465e-09	3.85348e-08	myotilin [Source:HGNC Symbol;Acc:HGNC:12399]	0.808811
Agbl1	0.00983934	2.63144e-27	5.41011e-25	AGBL carboxypeptidase 1 [Source:HGNC Symbol;Acc:HGNC:26504]	1.14421
Myh2	0.00930303	6.43396e-15	4.07013e-13	myosin heavy chain 2 [Source:HGNC Symbol;Acc:HGNC:7572]	1.37645

## Sheet: Figure 5
Gene	Fold Change	pvalue	padj
Spp1	32.6851	1.3826e-13	7.41537e-12
Wap	24.2681	3.99652e-16	2.9158e-14
Glycam1	20.5359	2.21602e-31	6.27389e-29
Lao1	13.5664	7.48956e-05	0.000604132
Slc9a4	10.6069	6.27917e-12	2.53899e-10
Fabp3	8.70807	4.95783e-07	7.46484e-06
Atp2c2	8.55065	5.76769e-32	1.74751e-29
Lalba	8.52829	3.13137e-06	3.89056e-05
Csn1s2a	6.05482	4.47508e-71	4.83029e-68
Pigr	5.7229	1.00441e-57	7.8846e-55
Atp13a4	4.11481	1.49536e-12	6.76044e-11
Csn3	4.04029	1.53207e-52	1.01765e-49
Csn1s1	3.57459	1.44207e-74	1.6603e-71
Csn2	3.51437	0.00459857	0.0186996
Trf	2.8794	8.19186e-31	2.14354e-28
B4galt1	2.74223	3.33184e-20	4.16963e-18
Tfcp2l1	2.68792	0.000137958	0.00101471
Wfdc3	2.56366	7.38835e-14	4.10279e-12
Cel	2.39619	4.35651e-07	6.67586e-06
Vdr	2.24563	3.76998e-26	7.39858e-24
Slc7a11	2.22697	1.15568e-06	1.58653e-05
Olah	2.11648	0.123716	0.248554
Slc39a14	1.96591	4.12687e-16	2.98206e-14
Elf5	1.94298	7.97593e-15	4.97272e-13
Srebf1	1.86568	5.19552e-09	1.24448e-07
Stat5a	1.85523	3.02012e-14	1.72707e-12
Stat5b	1.39592	7.8866e-06	8.68078e-05
Slc41a1	1.81174	7.8452e-19	7.92319e-17
Slc28a3	1.74283	0.0253661	0.0736779
Xbp1	1.67315	1.36872e-23	2.09184e-21
Slc30a4	1.54438	2.85195e-08	5.78089e-07
Txnip	1.53574	0.147136	0.282212
Slc11a2	1.31726	0.003771	0.0159464
Csn1s2b	1.18076	0.367607	0.541179
Nr3c1 (GR)	1.11719	0.0748475	0.170507
Olfm4	1.00118	0.997786	0.998885
Defb1	0.341152	4.91246e-07	7.40945e-06
