# Supplementary material for: Disease-Associated Mutations of the STAT5B SH2 Domain Regulate Cytokine-Driven Enhancer Function and Mammary Development
Source: J Mammary Gland Biol Neoplasia. 2025 Mar 31;30(1):7. doi: 10.1007/s10911-025-09582-8 (PMC11958444; doi:10.1007/s10911-025-09582-8)
Supplement: Supplementary file 6 — Supplementary Material 6 [file 10911_2025_9582_MOESM6_ESM.xlsx]

## Sheet: Sheet2
Gene	Fold Change	pvalue	padj	title	ranked_score
AA986860	2.07751	0.000105404	0.00146965	chromosome 1 open reading frame 116 [Source:HGNC Symbol;Acc:HGNC:28667]	-0.52713
Abcc5	0.488138	3.12562e-07	1.07977e-05	ATP binding cassette subfamily C member 5 [Source:HGNC Symbol;Acc:HGNC:56]	0.792905
Abcc9	0.415796	8.16349e-13	1.3171e-10	ATP binding cassette subfamily C member 9 [Source:HGNC Symbol;Acc:HGNC:60]	1.1328
Abhd17a	2.06831	1.34365e-09	9.62316e-08	abhydrolase domain containing 17A, depalmitoylase [Source:HGNC Symbol;Acc:HGNC:28756]	-0.680435
Abhd8	2.46664	2.55743e-06	6.4185e-05	abhydrolase domain containing 8 [Source:HGNC Symbol;Acc:HGNC:23759]	-0.66144
Ablim3	0.377706	2.60054e-16	9.31247e-14	actin binding LIM protein family member 3 [Source:HGNC Symbol;Acc:HGNC:29132]	0.885033
Acbd7	0.492415	3.28818e-05	0.000574726	acyl-CoA binding domain containing 7 [Source:HGNC Symbol;Acc:HGNC:17715]	1.21669
Acrbp	0.459587	0.000336887	0.00370778	acrosin binding protein [Source:HGNC Symbol;Acc:HGNC:17195]	0.801815
Acta1	0.0767156	0.00159773	0.0128256	actin alpha 1, skeletal muscle [Source:HGNC Symbol;Acc:HGNC:129]	0.536914
Actn3	0.086228	3.42276e-05	0.000592606	actinin alpha 3 [Source:HGNC Symbol;Acc:HGNC:165]	0.50212
Adamdec1	3.65623	1.27589e-06	3.64447e-05	ADAM like decysin 1 [Source:HGNC Symbol;Acc:HGNC:16299]	-1.03489
Adarb1	0.341708	1.26605e-13	2.51191e-11	adenosine deaminase RNA specific B1 [Source:HGNC Symbol;Acc:HGNC:226]	1.36313
Adcy2	3.3003	0.000121875	0.00164918	adenylate cyclase 2 [Source:HGNC Symbol;Acc:HGNC:233]	-0.447521
Adcy4	0.470431	1.23789e-07	4.82123e-06	adenylate cyclase 4 [Source:HGNC Symbol;Acc:HGNC:235]	0.853832
Adgrf5	0.389066	1.83479e-19	1.12015e-16	adhesion G protein-coupled receptor F5 [Source:HGNC Symbol;Acc:HGNC:19030]	1.23372
Adgrg7	3.07779	0.000106906	0.00148355	adhesion G protein-coupled receptor G7 [Source:HGNC Symbol;Acc:HGNC:19241]	-0.903689
Agmo	0.488577	5.07677e-07	1.67124e-05	alkylglycerol monooxygenase [Source:HGNC Symbol;Acc:HGNC:33784]	0.93869
AI118078	0.160824	0.00798409	0.0435771	transmembrane protein 266 [Source:HGNC Symbol;Acc:HGNC:26763]	0.60867
Airn	0.471955	0.000380934	0.00411241	antisense of IGF2R non-protein coding RNA [Source:HGNC Symbol;Acc:HGNC:34515]	0.609686
Akap6	0.373905	0.00338253	0.0230345	A-kinase anchoring protein 6 [Source:HGNC Symbol;Acc:HGNC:376]	1.06932
Akr1c14	0.437933	0.000793374	0.00735374
Aloxe3	0.165075	0.00539708	0.0326898	arachidonate lipoxygenase 3 [Source:HGNC Symbol;Acc:HGNC:13743]	1.20774
Antxrl	0.368358	0.00313768	0.0218122	ANTXR like [Source:HGNC Symbol;Acc:HGNC:27277]	0.636267
Aox1	0.439052	2.02838e-05	0.000373067	aldehyde oxidase 1 [Source:HGNC Symbol;Acc:HGNC:553]	1.30483
Apold1	0.467515	0.000277995	0.00321127	apolipoprotein L domain containing 1 [Source:HGNC Symbol;Acc:HGNC:25268]	0.976368
Aqp7	0.499562	0.000172571	0.00216925	aquaporin 7 [Source:HGNC Symbol;Acc:HGNC:640]	0.547271
Arntl	2.13373	0.000204586	0.00249862	basic helix-loop-helix ARNT like 1 [Source:HGNC Symbol;Acc:HGNC:701]	-0.895529
Arpc1b	2.37099	2.18275e-38	1.06824e-34	actin related protein 2/3 complex subunit 1B [Source:HGNC Symbol;Acc:HGNC:704]	-0.893067
Arxes2	2.01922	0.000755712	0.00708649
Aspn	0.442324	1.68057e-09	1.18058e-07	asporin [Source:HGNC Symbol;Acc:HGNC:14872]	0.883537
Atf7	0.405528	3.02854e-27	6.35214e-24	activating transcription factor 7 [Source:HGNC Symbol;Acc:HGNC:792]	1.22607
Atn1	0.413405	2.94013e-09	1.91854e-07	atrophin 1 [Source:HGNC Symbol;Acc:HGNC:3033]	1.1541
Atp1b2	0.300835	0.00444342	0.0282784	ATPase Na+/K+ transporting subunit beta 2 [Source:HGNC Symbol;Acc:HGNC:805]	1.11945
Atp2a1	0.0862163	0.00115365	0.00994594	ATPase sarcoplasmic/endoplasmic reticulum Ca2+ transporting 1 [Source:HGNC Symbol;Acc:HGNC:811]	0.519622
Atxn7l1	0.341076	2.34082e-11	2.72761e-09	ataxin 7 like 1 [Source:HGNC Symbol;Acc:HGNC:22210]	1.01018
Axin2	0.0387783	9.78847e-12	1.26065e-09	axin 2 [Source:HGNC Symbol;Acc:HGNC:904]	1.13071
B2m	2.14541	3.33589e-13	6.0466e-11	beta-2-microglobulin [Source:HGNC Symbol;Acc:HGNC:914]	-0.813038
B3gat2	0.347401	0.00068411	0.00654251	beta-1,3-glucuronyltransferase 2 [Source:HGNC Symbol;Acc:HGNC:922]	0.768582
B4galt4	0.484703	5.02234e-07	1.66077e-05	beta-1,4-galactosyltransferase 4 [Source:HGNC Symbol;Acc:HGNC:927]	0.82937
Basp1	2.35004	0.00097642	0.0086831	brain abundant membrane attached signal protein 1 [Source:HGNC Symbol;Acc:HGNC:957]	-0.626086
Bbc3	3.12559	0.000267498	0.00312941	BCL2 binding component 3 [Source:HGNC Symbol;Acc:HGNC:17868]	-0.652971
BC030499	0.375949	0.0065066	0.0375806	ribosomal protein S6 kinase related [Source:HGNC Symbol;Acc:HGNC:26314]	0.707614
BC064078	2.07729	4.13094e-10	3.54681e-08
BC065397	0.3819	0.00119216	0.0101882
Bcas3os1	0.302336	0.00404317	0.0263479
Bcl9	0.422908	1.75769e-06	4.7503e-05	BCL9 transcription coactivator [Source:HGNC Symbol;Acc:HGNC:1008]	1.06558
Bcl9l	0.451619	2.34321e-15	6.49115e-13	BCL9 like [Source:HGNC Symbol;Acc:HGNC:23688]	1.15566
Brd4	0.47056	7.00089e-11	7.32347e-09	bromodomain containing 4 [Source:HGNC Symbol;Acc:HGNC:13575]	1.13822
Bst2	2.11769	1.3869e-12	2.06552e-10	bone marrow stromal cell antigen 2 [Source:HGNC Symbol;Acc:HGNC:1119]	-1.26481
Btg3	0.170123	3.41447e-32	1.00262e-28	BTG anti-proliferation factor 3 [Source:HGNC Symbol;Acc:HGNC:1132]	1.08218
Btnl5-ps	0.220305	0.000168513	0.00212351
C1qbp	2.00665	1.57904e-10	1.43997e-08	complement C1q binding protein [Source:HGNC Symbol;Acc:HGNC:1243]	-0.760691
C2cd4b	7.5616	0.00415403	0.0268558	C2 calcium dependent domain containing 4B [Source:HGNC Symbol;Acc:HGNC:33628]	-0.930942
C4b	14.5611	1.85236e-19	1.12015e-16	complement C4B (Chido blood group) [Source:HGNC Symbol;Acc:HGNC:1324]	-1.50648
Cabyr	0.435501	2.288e-07	8.35632e-06	calcium binding tyrosine phosphorylation regulated [Source:HGNC Symbol;Acc:HGNC:15569]	0.903205
Cacna1c	0.476519	1.99565e-05	0.000368092	calcium voltage-gated channel subunit alpha1 C [Source:HGNC Symbol;Acc:HGNC:1390]	0.997255
Cacna1h	3.11321	7.26537e-05	0.0010963	calcium voltage-gated channel subunit alpha1 H [Source:HGNC Symbol;Acc:HGNC:1395]	-0.697133
Calml3	0.337808	0.00141391	0.0116689	calmodulin like 3 [Source:HGNC Symbol;Acc:HGNC:1452]	0.72812
Car4	0.229221	1.61982e-08	8.31546e-07	carbonic anhydrase 4 [Source:HGNC Symbol;Acc:HGNC:1375]	0.902401
Catsperb	0.278703	1.98759e-05	0.000367529	cation channel sperm associated auxiliary subunit beta [Source:HGNC Symbol;Acc:HGNC:20500]	0.692635
Cbx8	2.43228	0.000117557	0.00160555	chromobox 8 [Source:HGNC Symbol;Acc:HGNC:15962]	-1.07925
Ccbe1	0.258182	2.7059e-05	0.000483309	collagen and calcium binding EGF domains 1 [Source:HGNC Symbol;Acc:HGNC:29426]	1.26229
Ccdc149	2.03766	2.75091e-06	6.81094e-05	coiled-coil domain containing 149 [Source:HGNC Symbol;Acc:HGNC:25405]	-0.669239
Ccdc37	0.208676	4.21151e-05	0.000703452	cilia and flagella associated protein 100 [Source:HGNC Symbol;Acc:HGNC:26842]	1.34474
Ccdc64b	2.00683	7.58695e-11	7.73553e-09	BICD family like cargo adaptor 2 [Source:HGNC Symbol;Acc:HGNC:33584]	-0.57151
Ccdc78	0.27084	0.00462104	0.029156	coiled-coil domain containing 78 [Source:HGNC Symbol;Acc:HGNC:14153]	0.743998
Ccm2l	0.381431	0.000140431	0.00183435	CCM2 like scaffold protein [Source:HGNC Symbol;Acc:HGNC:16153]	0.643278
Ccnd1	2.31771	0.00291666	0.0205679	cyclin D1 [Source:HGNC Symbol;Acc:HGNC:1582]	-0.564744
Cct8l1	0.186921	0.00527994	0.0321393	chaperonin containing TCP1 subunit 8 like 2 [Source:HGNC Symbol;Acc:HGNC:15553]	1.17989
Cd27	0.349329	0.00250313	0.0182243	CD27 molecule [Source:HGNC Symbol;Acc:HGNC:11922]	1.02035
Cd300lg	0.3665	1.50361e-20	1.37975e-17	CD300 molecule like family member g [Source:HGNC Symbol;Acc:HGNC:30455]	1.37092
Cd38	0.477488	5.17443e-05	0.000835129	CD38 molecule [Source:HGNC Symbol;Acc:HGNC:1667]	1.34259
Cd59a	3.3304	1.50239e-12	2.18396e-10	CD59 molecule (CD59 blood group) [Source:HGNC Symbol;Acc:HGNC:1689]	-0.555937
Cdh13	0.405915	9.34813e-11	9.08936e-09	cadherin 13 [Source:HGNC Symbol;Acc:HGNC:1753]	1.64505
Cdh19	2.1623	6.01468e-06	0.00013441	cadherin 19 [Source:HGNC Symbol;Acc:HGNC:1758]	-0.796911
Cdh5	0.48602	1.55101e-14	3.7331e-12	cadherin 5 [Source:HGNC Symbol;Acc:HGNC:1764]	0.956635
Cdhr1	6.37286	5.87523e-06	0.000132098	cadherin related family member 1 [Source:HGNC Symbol;Acc:HGNC:14550]	-0.612104
Cep85l	0.380069	6.99869e-08	3.07649e-06	centrosomal protein 85 like [Source:HGNC Symbol;Acc:HGNC:21638]	1.22339
Chac1	3.25832	6.07103e-06	0.000134575	ChaC glutathione specific gamma-glutamylcyclotransferase 1 [Source:HGNC Symbol;Acc:HGNC:28680]	-0.454427
Chil1	4.62627	8.26852e-05	0.00121156	chitinase 3 like 1 [Source:HGNC Symbol;Acc:HGNC:1932]	-0.61437
Chpf	2.3121	0.00351891	0.0238276	chondroitin polymerizing factor [Source:HGNC Symbol;Acc:HGNC:24291]	-0.568804
Ckm	0.277282	0.00674565	0.0384919	creatine kinase, M-type [Source:HGNC Symbol;Acc:HGNC:1994]	0.573678
Clca3a2	3.36607	0.0057522	0.0342649	chloride channel accessory 3, pseudogene [Source:HGNC Symbol;Acc:HGNC:2017]	-0.682095
Clcf1	0.31068	0.00565575	0.0338102	cardiotrophin like cytokine factor 1 [Source:HGNC Symbol;Acc:HGNC:17412]	0.947626
Clec1a	0.469412	0.00146593	0.0120038	C-type lectin domain family 1 member A [Source:HGNC Symbol;Acc:HGNC:24355]	1.16763
Col10a1	0.397601	0.0080856	0.0440166	collagen type X alpha 1 chain [Source:HGNC Symbol;Acc:HGNC:2185]	0.774486
Col20a1	0.499078	0.00279212	0.0198614	collagen type XX alpha 1 chain [Source:HGNC Symbol;Acc:HGNC:14670]	0.788332
Col6a5	0.09227	0.000118659	0.00161911	collagen type VI alpha 5 chain [Source:HGNC Symbol;Acc:HGNC:26674]	1.23369
Col9a2	3.00726	0.00199062	0.0152299	collagen type IX alpha 2 chain [Source:HGNC Symbol;Acc:HGNC:2218]	-0.658795
Cope	2.03362	4.81568e-16	1.68342e-13	COPI coat complex subunit epsilon [Source:HGNC Symbol;Acc:HGNC:2234]	-0.716541
Coro2b	0.367568	0.000223776	0.00268249	coronin 2B [Source:HGNC Symbol;Acc:HGNC:2256]	0.740124
Cpsf4l	0.45561	1.78767e-08	9.05054e-07	cleavage and polyadenylation specific factor 4 like [Source:HGNC Symbol;Acc:HGNC:33632]	0.573571
Crlf2	2.12516	0.00148383	0.0121031	cytokine receptor like factor 2 [Source:HGNC Symbol;Acc:HGNC:14281]	-0.71009
Crtc2	0.456383	5.3662e-08	2.43168e-06	CREB regulated transcription coactivator 2 [Source:HGNC Symbol;Acc:HGNC:27301]	1.01833
Csf2rb2	0.453358	0.00856051	0.0458946	colony stimulating factor 2 receptor subunit beta [Source:HGNC Symbol;Acc:HGNC:2436]	0.505051
Ctla2a	0.434048	1.71631e-09	1.19995e-07
Cyp1a1	0.225584	0.000637573	0.00622242	cytochrome P450 family 1 subfamily A member 1 [Source:HGNC Symbol;Acc:HGNC:2595]	0.703572
Cyp51	2.24596	1.8187e-17	7.85356e-15	cytochrome P450 family 51 subfamily A member 1 [Source:HGNC Symbol;Acc:HGNC:2649]	-0.710646
Cysltr1	2.95956	6.82021e-05	0.00105177	cysteinyl leukotriene receptor 1 [Source:HGNC Symbol;Acc:HGNC:17451]	-1.2342
Cyyr1	0.311741	2.35944e-06	6.00369e-05	cysteine and tyrosine rich 1 [Source:HGNC Symbol;Acc:HGNC:16274]	1.41206
Dbp	0.49965	1.55807e-05	0.000298248	D-box binding PAR bZIP transcription factor [Source:HGNC Symbol;Acc:HGNC:2697]	0.82304
Dcaf12l1	2.58581	0.00207905	0.0157506	DDB1 and CUL4 associated factor 12 like 2 [Source:HGNC Symbol;Acc:HGNC:32950]	-0.53545
Ddah1	2.25109	0.00361381	0.0243162	dimethylarginine dimethylaminohydrolase 1 [Source:HGNC Symbol;Acc:HGNC:2715]	-0.167771
Ddi1	0.204908	0.00126651	0.010699	DNA damage inducible 1 homolog 1 [Source:HGNC Symbol;Acc:HGNC:18961]	1.04004
Ddit4	2.2781	2.77085e-10	2.43603e-08	DNA damage inducible transcript 4 [Source:HGNC Symbol;Acc:HGNC:24944]	-0.587294
Dgkh	0.46728	6.99551e-05	0.00106659	diacylglycerol kinase eta [Source:HGNC Symbol;Acc:HGNC:2854]	0.861412
Dhcr7	2.07803	7.49826e-05	0.00112451	7-dehydrocholesterol reductase [Source:HGNC Symbol;Acc:HGNC:2860]	-0.293479
Dnal1	0.380683	6.40248e-08	2.82286e-06	dynein axonemal light chain 1 [Source:HGNC Symbol;Acc:HGNC:23247]	0.841493
Dnm3	0.497779	0.00087103	0.00795797	dynamin 3 [Source:HGNC Symbol;Acc:HGNC:29125]	0.946116
Dnm3os	0.315971	9.11566e-05	0.00131083
Doc2b	0.300289	1.92634e-15	5.77194e-13	double C2 domain beta [Source:HGNC Symbol;Acc:HGNC:2986]	0.262947
Dock2	2.00323	8.79345e-05	0.00127318	dedicator of cytokinesis 2 [Source:HGNC Symbol;Acc:HGNC:2988]	-0.915756
Dock4	0.479838	6.88995e-12	9.19621e-10	dedicator of cytokinesis 4 [Source:HGNC Symbol;Acc:HGNC:19192]	0.936332
Dock6	0.427381	5.25241e-07	1.7175e-05	dedicator of cytokinesis 6 [Source:HGNC Symbol;Acc:HGNC:19189]	0.927535
Dopey1	0.490464	1.79895e-06	4.81975e-05	DOP1 leucine zipper like protein A [Source:HGNC Symbol;Acc:HGNC:21194]	0.728585
Dqx1	0.291064	2.953e-06	7.23765e-05	DEAQ-box RNA dependent ATPase 1 [Source:HGNC Symbol;Acc:HGNC:20410]	0.790417
Drd4	2.55052	6.38385e-08	2.82286e-06	dopamine receptor D4 [Source:HGNC Symbol;Acc:HGNC:3025]	-0.387162
Dusp8	2.62004	0.00251276	0.0182688	dual specificity phosphatase 8 [Source:HGNC Symbol;Acc:HGNC:3074]	-0.668613
E2f7	0.355883	0.00850242	0.0457429	E2F transcription factor 7 [Source:HGNC Symbol;Acc:HGNC:23820]	0.62858
Ect2	5.69024	0.00130418	0.010973	epithelial cell transforming 2 [Source:HGNC Symbol;Acc:HGNC:3155]	-0.321821
Edf1	2.22753	2.22001e-15	6.46959e-13	endothelial differentiation related factor 1 [Source:HGNC Symbol;Acc:HGNC:3164]	-0.789283
Efhd1	2.00407	6.52459e-07	2.06898e-05	EF-hand domain family member D1 [Source:HGNC Symbol;Acc:HGNC:29556]	-0.150215
Elovl6	2.16515	3.96843e-12	5.549e-10	ELOVL fatty acid elongase 6 [Source:HGNC Symbol;Acc:HGNC:15829]	-0.462512
Eng	0.46	2.47477e-09	1.6441e-07	endoglin [Source:HGNC Symbol;Acc:HGNC:3349]	1.26411
Eno3	0.420096	0.00137347	0.01138	enolase 3 [Source:HGNC Symbol;Acc:HGNC:3354]	0.839056
Eps8l1	0.412049	1.81103e-05	0.000339585	EPS8 like 1 [Source:HGNC Symbol;Acc:HGNC:21295]	0.898448
Esam	0.461519	7.90652e-13	1.28982e-10	endothelial cell adhesion molecule [Source:HGNC Symbol;Acc:HGNC:17474]	1.06942
Eya1	0.228666	0.00453989	0.0287553	EYA transcriptional coactivator and phosphatase 1 [Source:HGNC Symbol;Acc:HGNC:3519]	0.737695
F2r	0.48063	2.78385e-06	6.88089e-05	coagulation factor II thrombin receptor [Source:HGNC Symbol;Acc:HGNC:3537]	1.18619
Fam196a	0.321068	0.000334534	0.00368465	inhibitory synaptic factor 2A [Source:HGNC Symbol;Acc:HGNC:33859]	1.07214
Fam65a	0.455684	5.54551e-06	0.000125786	RHO family interacting cell polarization regulator 1 [Source:HGNC Symbol;Acc:HGNC:25836]	1.04479
Far1os	0.399906	0.00126553	0.0106969
Far2	0.336059	0.000115503	0.0015834	fatty acyl-CoA reductase 2 [Source:HGNC Symbol;Acc:HGNC:25531]	0.634315
Fcgr4	2.35725	0.001088	0.00949139	Fc gamma receptor IIIa [Source:HGNC Symbol;Acc:HGNC:3619]	-1.05684
Fdps	2.13616	5.60144e-23	6.32618e-20	farnesyl diphosphate synthase [Source:HGNC Symbol;Acc:HGNC:3631]	-0.835509
Fhl1	0.452568	6.74542e-06	0.000146287	four and a half LIM domains 1 [Source:HGNC Symbol;Acc:HGNC:3702]	1.07759
Fhl5	0.348612	0.0006722	0.00646739	four and a half LIM domains 5 [Source:HGNC Symbol;Acc:HGNC:17371]	0.815301
Fkbp5	0.468608	0.00155675	0.0125722	FKBP prolyl isomerase 5 [Source:HGNC Symbol;Acc:HGNC:3721]	0.210353
Flrt1	0.191917	8.79813e-06	0.000182449	fibronectin leucine rich transmembrane protein 1 [Source:HGNC Symbol;Acc:HGNC:3760]	0.855642
Flt1	0.479628	3.44496e-09	2.21837e-07	fms related receptor tyrosine kinase 1 [Source:HGNC Symbol;Acc:HGNC:3763]	0.9625
Fus	0.415535	6.55045e-10	5.23568e-08	FUS RNA binding protein [Source:HGNC Symbol;Acc:HGNC:4010]	0.910372
Fut4	2.21784	1.35983e-12	2.06552e-10	fucosyltransferase 4 [Source:HGNC Symbol;Acc:HGNC:4015]	-0.496525
Gabbr1	0.416376	4.49676e-09	2.78572e-07	gamma-aminobutyric acid type B receptor subunit 1 [Source:HGNC Symbol;Acc:HGNC:4070]	0.946624
Galnt15	0.462785	2.91626e-07	1.03672e-05	polypeptide N-acetylgalactosaminyltransferase 15 [Source:HGNC Symbol;Acc:HGNC:21531]	0.986993
Galnt16	0.455849	0.00174396	0.0137883	polypeptide N-acetylgalactosaminyltransferase 16 [Source:HGNC Symbol;Acc:HGNC:23233]	0.72528
Gatad2b	0.399203	1.42587e-11	1.77412e-09	GATA zinc finger domain containing 2B [Source:HGNC Symbol;Acc:HGNC:30778]	1.19487
Gbgt1	2.4753	1.13901e-05	0.000228456	globoside alpha-1,3-N-acetylgalactosaminyltransferase 1 (FORS blood group) [Source:HGNC Symbol;Acc:HGNC:20460]	-1.15107
Gbp4	0.325785	4.68227e-10	3.92829e-08	guanylate binding protein family member 6 [Source:HGNC Symbol;Acc:HGNC:25395]	0.774144
Gcnt1	2.04745	0.00840548	0.0453544	glucosaminyl (N-acetyl) transferase 1 [Source:HGNC Symbol;Acc:HGNC:4203]	-0.848768
Gcnt7	0.338757	0.00205701	0.015631	glucosaminyl (N-acetyl) transferase family member 7 [Source:HGNC Symbol;Acc:HGNC:16099]	0.773567
Gdap10	0.273449	4.45612e-24	5.94771e-21
Gdpd2	0.393255	0.00398525	0.0261155	glycerophosphodiester phosphodiesterase domain containing 2 [Source:HGNC Symbol;Acc:HGNC:25974]	0.272068
Ghrl	0.213575	0.00208367	0.0157693	ghrelin and obestatin prepropeptide [Source:HGNC Symbol;Acc:HGNC:18129]	0.763765
Gimap5	0.435443	0.00389855	0.0256625	GTPase, IMAP family member 5 [Source:HGNC Symbol;Acc:HGNC:18005]	0.742047
Gja6	0.248287	0.00897821	0.047605
Gjb2	2.0022	2.24803e-09	1.51402e-07	gap junction protein beta 2 [Source:HGNC Symbol;Acc:HGNC:4284]	-0.511909
Gjb6	2.71653	2.93128e-05	0.000517894	gap junction protein beta 6 [Source:HGNC Symbol;Acc:HGNC:4288]	-0.48019
Glipr1	2.37136	0.00892225	0.0473767	GLI pathogenesis related 1 [Source:HGNC Symbol;Acc:HGNC:17001]	-0.965376
Gltscr1	0.493692	0.00156442	0.0126272	BRD4 interacting chromatin remodeling complex associated protein [Source:HGNC Symbol;Acc:HGNC:4332]	0.621089
Gnai1	2.11356	9.90592e-10	7.39639e-08	G protein subunit alpha i1 [Source:HGNC Symbol;Acc:HGNC:4384]	-0.561677
Gpc1	2.66846	4.64184e-09	2.85152e-07	glypican 1 [Source:HGNC Symbol;Acc:HGNC:4449]	-0.574991
Gpihbp1	0.463605	5.2947e-13	9.06768e-11	glycosylphosphatidylinositol anchored high density lipoprotein binding protein 1 [Source:HGNC Symbol;Acc:HGNC:24945]	1.28218
Gpr17	0.160892	5.04901e-11	5.45071e-09	G protein-coupled receptor 17 [Source:HGNC Symbol;Acc:HGNC:4471]	1.03878
Gpr183	0.415913	4.64132e-05	0.000759686	G protein-coupled receptor 183 [Source:HGNC Symbol;Acc:HGNC:3128]	0.699791
Gpr22	0.259608	8.84201e-07	2.70455e-05	G protein-coupled receptor 22 [Source:HGNC Symbol;Acc:HGNC:4477]	0.812179
Greb1l	0.296299	7.09686e-06	0.000152557	GREB1 like retinoic acid receptor coactivator [Source:HGNC Symbol;Acc:HGNC:31042]	1.02334
Grik5	0.320925	0.000130152	0.00173245	glutamate ionotropic receptor kainate type subunit 5 [Source:HGNC Symbol;Acc:HGNC:4583]	0.81842
Gsdmcl-ps	0.130835	0.000283149	0.00325798
Gsta3	0.499729	0.00460295	0.0290794
Gucy1a2	0.401815	7.46593e-09	4.23223e-07	guanylate cyclase 1 soluble subunit alpha 2 [Source:HGNC Symbol;Acc:HGNC:4684]	0.901548
Gzma	0.194567	3.33448e-08	1.61042e-06	granzyme A [Source:HGNC Symbol;Acc:HGNC:4708]	1.14642
Gzmb	0.180699	0.00126381	0.0106885	granzyme B [Source:HGNC Symbol;Acc:HGNC:4709]	0.840423
H2-K1	2.08827	4.65854e-20	4.00854e-17
H2-M2	2.60563	1.19219e-05	0.000237618
H2-Q10	2.58662	2.13295e-05	0.000389501
Has3	0.383027	6.99513e-05	0.00106659	hyaluronan synthase 3 [Source:HGNC Symbol;Acc:HGNC:4820]	0.786485
Hcn4	0.0878616	9.92492e-05	0.00139844	hyperpolarization activated cyclic nucleotide gated potassium channel 4 [Source:HGNC Symbol;Acc:HGNC:16882]	1.21956
Hecw2	0.437728	0.00236517	0.0174325	HECT, C2 and WW domain containing E3 ubiquitin protein ligase 2 [Source:HGNC Symbol;Acc:HGNC:29853]	1.2794
Hic2	0.338048	6.95031e-05	0.00106296	HIC ZBTB transcriptional repressor 2 [Source:HGNC Symbol;Acc:HGNC:18595]	0.771965
Hipk2	0.495032	4.12556e-07	1.37731e-05	homeodomain interacting protein kinase 2 [Source:HGNC Symbol;Acc:HGNC:14402]	1.28638
Hist1h3a	4.52518	0.00136872	0.011347	H3 clustered histone 4 [Source:HGNC Symbol;Acc:HGNC:4767]	-0.773679
Hist1h3e	2.38125	0.000955437	0.00852231	H3 clustered histone 14 [Source:HGNC Symbol;Acc:HGNC:20503]	-0.594908
Hist1h4a	5.0357	0.00142059	0.0116912	H4 clustered histone 15 [Source:HGNC Symbol;Acc:HGNC:29607]	-0.619962
Hist1h4b	4.75327	8.68935e-07	2.66898e-05	H4 clustered histone 14 [Source:HGNC Symbol;Acc:HGNC:4794]	-0.953699
Hist1h4c	2.03794	0.00839246	0.0453008	H4 clustered histone 6 [Source:HGNC Symbol;Acc:HGNC:4783]	-0.474543
Hist1h4f	2.44667	0.000317538	0.00355352	H4 clustered histone 11 [Source:HGNC Symbol;Acc:HGNC:4785]	-0.591411
Hist1h4h	4.14055	0.000186764	0.00231478	H4 clustered histone 9 [Source:HGNC Symbol;Acc:HGNC:4793]	-0.729639
Hist1h4j	4.58531	1.36446e-06	3.8451e-05	H4 clustered histone 12 [Source:HGNC Symbol;Acc:HGNC:4784]	-0.652364
Hist1h4k	3.6861	0.000144645	0.00187438	H4 clustered histone 8 [Source:HGNC Symbol;Acc:HGNC:4788]	-1.04002
Hist1h4n	6.77838	1.04503e-08	5.60165e-07	H4 clustered histone 13 [Source:HGNC Symbol;Acc:HGNC:4791]	-1.28617
Hist2h2ac	2.05183	0.0026332	0.0189513	H2A clustered histone 20 [Source:HGNC Symbol;Acc:HGNC:4738]	-0.514658
Hjurp	0.486126	0.00813964	0.0442157	Holliday junction recognition protein [Source:HGNC Symbol;Acc:HGNC:25444]	0.618676
Hmgcr	2.49452	2.6415e-11	3.02988e-09	3-hydroxy-3-methylglutaryl-CoA reductase [Source:HGNC Symbol;Acc:HGNC:5006]	-0.580544
Hmmr	2.90678	0.00265929	0.0190565	hyaluronan mediated motility receptor [Source:HGNC Symbol;Acc:HGNC:5012]	-0.383379
Hnrnpa1	0.307664	7.99945e-05	0.00118276	heterogeneous nuclear ribonucleoprotein A1 like 2 [Source:HGNC Symbol;Acc:HGNC:27067]	0.82739
Hoxb5	0.127326	0.00215205	0.0161535	homeobox B5 [Source:HGNC Symbol;Acc:HGNC:5116]	0.929948
Hoxd4	0.325765	8.63627e-08	3.64361e-06	homeobox D4 [Source:HGNC Symbol;Acc:HGNC:5138]	0.872843
Htr2b	0.34675	0.00513844	0.0314606	5-hydroxytryptamine receptor 2B [Source:HGNC Symbol;Acc:HGNC:5294]	0.68524
Idi1	2.23817	4.07137e-06	9.54885e-05	isopentenyl-diphosphate delta isomerase 1 [Source:HGNC Symbol;Acc:HGNC:5387]	-0.656753
Ier2	2.72419	6.39915e-08	2.82286e-06	immediate early response 2 [Source:HGNC Symbol;Acc:HGNC:28871]	-0.849732
Ifi205	0.422215	2.03025e-05	0.000373067	interferon gamma inducible protein 16 [Source:HGNC Symbol;Acc:HGNC:5395]	0.61172
Ifi27	2.06201	1.10342e-16	4.26327e-14	interferon alpha inducible protein 27 [Source:HGNC Symbol;Acc:HGNC:5397]	-1.0554
Igfbp3	0.489318	2.90406e-07	1.03489e-05	insulin like growth factor binding protein 3 [Source:HGNC Symbol;Acc:HGNC:5472]	1.36967
Il17rb	0.282043	0.00182121	0.0142579	interleukin 17 receptor B [Source:HGNC Symbol;Acc:HGNC:18015]	0.880647
Il1b	2.38741	0.00750298	0.0415467	interleukin 1 beta [Source:HGNC Symbol;Acc:HGNC:5992]	-1.36448
Il1f9	0.167489	0.00131466	0.0110213	interleukin 36 gamma [Source:HGNC Symbol;Acc:HGNC:15741]	0.471848
Il31ra	0.376235	0.00125634	0.0106315	interleukin 31 receptor A [Source:HGNC Symbol;Acc:HGNC:18969]	0.864222
Inf2	0.431887	8.36165e-07	2.57911e-05	inverted formin 2 [Source:HGNC Symbol;Acc:HGNC:23791]	1.33344
Inhbb	2.18888	0.00656993	0.0377997	inhibin subunit beta B [Source:HGNC Symbol;Acc:HGNC:6067]	-0.582414
Inmt	0.385066	0.000128605	0.0017162	indolethylamine N-methyltransferase [Source:HGNC Symbol;Acc:HGNC:6069]	0.454266
Iqsec2	0.484345	0.001074	0.00940514	IQ motif and Sec7 domain ArfGEF 2 [Source:HGNC Symbol;Acc:HGNC:29059]	1.11594
Irx1	2.11598	4.93854e-08	2.27297e-06	iroquois homeobox 1 [Source:HGNC Symbol;Acc:HGNC:14358]	-0.753735
Itga10	0.407317	8.32342e-05	0.00121596	integrin subunit alpha 10 [Source:HGNC Symbol;Acc:HGNC:6135]	0.950021
Itgal	2.45599	1.75741e-05	0.000332503	integrin subunit alpha L [Source:HGNC Symbol;Acc:HGNC:6148]	-1.00213
Jchain	6.27631	0.000272012	0.00315456	joining chain of multimeric IgA and IgM [Source:HGNC Symbol;Acc:HGNC:5713]	-1.21072
Jund	2.53419	2.11059e-14	4.84183e-12	JunD proto-oncogene, AP-1 transcription factor subunit [Source:HGNC Symbol;Acc:HGNC:6206]	-0.936387
Kantr	0.445706	0.00275828	0.0196683	KANTR integral membrane protein [Source:HGNC Symbol;Acc:HGNC:49510]	0.935245
Kcnc2	0.374006	0.000163518	0.00207141	potassium voltage-gated channel subfamily C member 2 [Source:HGNC Symbol;Acc:HGNC:6234]	1.12644
Kcnc3	0.346664	6.48914e-05	0.00100819	potassium voltage-gated channel subfamily C member 3 [Source:HGNC Symbol;Acc:HGNC:6235]	1.13121
Kcnj13	0.267968	1.76663e-06	4.7592e-05	potassium inwardly rectifying channel subfamily J member 13 [Source:HGNC Symbol;Acc:HGNC:6259]	0.851119
Kcnq1ot1	0.306691	5.84418e-27	1.07255e-23	KCNQ1 opposite strand/antisense transcript 1 [Source:HGNC Symbol;Acc:HGNC:6295]	0.786005
Kcnrg	0.226571	4.358e-06	0.000101241	potassium channel regulator [Source:HGNC Symbol;Acc:HGNC:18893]	0.910982
Kdm6b	0.444515	1.18003e-09	8.53461e-08	lysine demethylase 6B [Source:HGNC Symbol;Acc:HGNC:29012]	1.18549
Kmt2a	0.435668	1.90736e-19	1.12015e-16	lysine methyltransferase 2A [Source:HGNC Symbol;Acc:HGNC:7132]	1.03236
Kmt2d	0.460708	6.74638e-20	4.95252e-17	lysine methyltransferase 2D [Source:HGNC Symbol;Acc:HGNC:7133]	0.911498
Krt15	0.477857	4.93313e-09	3.00532e-07	keratin 15 [Source:HGNC Symbol;Acc:HGNC:6421]	1.06497
Krt7	2.21729	0.000949743	0.00849216	keratin 7 [Source:HGNC Symbol;Acc:HGNC:6445]	-0.571156
Lars2	0.081397	0.00607339	0.0356237	leucyl-tRNA synthetase 2, mitochondrial [Source:HGNC Symbol;Acc:HGNC:17095]	0.959269
Lax1	4.60213	7.13815e-06	0.00015322	lymphocyte transmembrane adaptor 1 [Source:HGNC Symbol;Acc:HGNC:26005]	-0.733746
Ldb2	0.467209	0.000553265	0.00556754	LIM domain binding 2 [Source:HGNC Symbol;Acc:HGNC:6533]	0.74085
Leng8	0.335864	1.60984e-42	1.18178e-38	leukocyte receptor cluster member 8 [Source:HGNC Symbol;Acc:HGNC:15500]	0.905578
Letm2	0.466852	0.0075175	0.041587	leucine zipper and EF-hand containing transmembrane protein 2 [Source:HGNC Symbol;Acc:HGNC:14648]	0.821569
Lhfpl2	2.1393	0.00322745	0.0223095	LHFPL tetraspan subfamily member 2 [Source:HGNC Symbol;Acc:HGNC:6588]	-1.39856
Lincpint	0.387203	7.75538e-11	7.85272e-09	long intergenic non-protein coding RNA, p53 induced transcript [Source:HGNC Symbol;Acc:HGNC:26885]	0.795233
Lincppara	0.424677	0.000299173	0.00340237
Lipg	2.02438	3.1437e-05	0.000553428	lipase G, endothelial type [Source:HGNC Symbol;Acc:HGNC:6623]	-1.20882
Loxl4	0.376059	0.000124604	0.00167531	lysyl oxidase like 4 [Source:HGNC Symbol;Acc:HGNC:17171]	0.887187
Lrg1	2.1717	1.90626e-05	0.000353827	leucine rich alpha-2-glycoprotein 1 [Source:HGNC Symbol;Acc:HGNC:29480]	-0.440634
Lrrc14b	0.489566	0.00445657	0.0283253	leucine rich repeat containing 14B [Source:HGNC Symbol;Acc:HGNC:37268]	0.992489
Lrrc4	0.223337	2.1317e-13	4.01252e-11	leucine rich repeat containing 4 [Source:HGNC Symbol;Acc:HGNC:15586]	0.982169
Lrrc71	0.299499	0.00779535	0.0426739	leucine rich repeat containing 71 [Source:HGNC Symbol;Acc:HGNC:26556]	1.1311
Lrrtm2	0.328483	1.88018e-05	0.000349871	leucine rich repeat transmembrane neuronal 2 [Source:HGNC Symbol;Acc:HGNC:19409]	0.698992
Ly6c1	0.444417	1.93828e-11	2.29499e-09
Ly6c2	4.42754	0.000974264	0.00866918
Mab21l1	0.210437	1.56014e-09	1.10125e-07	mab-21 like 1 [Source:HGNC Symbol;Acc:HGNC:6757]	1.04854
Mal	0.251628	0.000448337	0.00469507	mal, T cell differentiation protein [Source:HGNC Symbol;Acc:HGNC:6817]	1.25563
Map1a	0.462295	0.00116557	0.0100193	microtubule associated protein 1A [Source:HGNC Symbol;Acc:HGNC:6835]	1.03983
Map3k15	0.409467	4.98906e-09	3.02684e-07	mitogen-activated protein kinase kinase kinase 15 [Source:HGNC Symbol;Acc:HGNC:31689]	1.08248
Mapk12	0.462788	8.10163e-05	0.00119426	mitogen-activated protein kinase 12 [Source:HGNC Symbol;Acc:HGNC:6874]	0.920778
Mas1	0.135846	7.02685e-05	0.00106799	MAS1 proto-oncogene, G protein-coupled receptor [Source:HGNC Symbol;Acc:HGNC:6899]	0.933361
Mbd3	2.14437	5.28286e-10	4.35747e-08	methyl-CpG binding domain protein 3 [Source:HGNC Symbol;Acc:HGNC:6918]	-0.664504
Mbd6	0.440468	4.43084e-05	0.000730119	methyl-CpG binding domain protein 6 [Source:HGNC Symbol;Acc:HGNC:20445]	0.698394
Mcf2l	0.44132	3.07385e-10	2.68632e-08	MCF.2 cell line derived transforming sequence like [Source:HGNC Symbol;Acc:HGNC:14576]	1.40151
Meg3	0.173843	1.18527e-13	2.39107e-11	maternally expressed 3 [Source:HGNC Symbol;Acc:HGNC:14575]	1.16873
Megf11	0.34307	4.81805e-05	0.000785984	multiple EGF like domains 11 [Source:HGNC Symbol;Acc:HGNC:29635]	0.825774
Meig1	0.474474	0.00825276	0.0446781	meiosis/spermiogenesis associated 1 [Source:HGNC Symbol;Acc:HGNC:23429]	0.534703
Meox2	0.430388	1.56808e-06	4.31135e-05	mesenchyme homeobox 2 [Source:HGNC Symbol;Acc:HGNC:7014]	0.993265
Mertk	0.455398	1.62103e-10	1.46913e-08	MER proto-oncogene, tyrosine kinase [Source:HGNC Symbol;Acc:HGNC:7027]	0.702107
Mfap4	0.31775	0.00141981	0.0116912	microfibril associated protein 4 [Source:HGNC Symbol;Acc:HGNC:7035]	1.269
Mid1	0.2722	8.80199e-19	4.61539e-16	midline 1 [Source:HGNC Symbol;Acc:HGNC:7095]	0.933508
Mmp27	0.251117	0.0014186	0.0116912	matrix metallopeptidase 27 [Source:HGNC Symbol;Acc:HGNC:14250]	1.0452
Morf4l1-ps1	0.277651	0.00132065	0.0110483
Mpz	0.0542441	1.68501e-19	1.12015e-16	myelin protein zero [Source:HGNC Symbol;Acc:HGNC:7225]	0.996709
Mrpl41	0.493637	1.71807e-13	3.31904e-11	mitochondrial ribosomal protein L41 [Source:HGNC Symbol;Acc:HGNC:14492]	0.650818
Msl3l2	2.8122	0.00047017	0.00487122	MSL complex subunit 3 pseudogene 1 [Source:HGNC Symbol;Acc:HGNC:17837]	-0.979069
Msmo1	2.22374	4.62558e-10	3.91091e-08	methylsterol monooxygenase 1 [Source:HGNC Symbol;Acc:HGNC:10545]	-0.419534
Mss51	0.302639	0.00139384	0.0115163	MSS51 mitochondrial translational activator [Source:HGNC Symbol;Acc:HGNC:21000]	0.671512
Mt2	0.123115	0.00850162	0.0457429	metallothionein 2A [Source:HGNC Symbol;Acc:HGNC:7406]	0.689476
Mtg1	2.0143	0.000183911	0.00228442	mitochondrial ribosome associated GTPase 1 [Source:HGNC Symbol;Acc:HGNC:32159]	-0.793024
Mthfd2	2.27577	0.000828816	0.00763405	methylenetetrahydrofolate dehydrogenase (NADP+ dependent) 2, methenyltetrahydrofolate cyclohydrolase [Source:HGNC Symbol;Acc:HGNC:7434]	-0.885974
Muc6	0.288469	0.00199168	0.0152301	mucin 6, oligomeric mucus/gel-forming [Source:HGNC Symbol;Acc:HGNC:7517]	0.858175
Mustn1	0.338956	0.000136681	0.00180139	musculoskeletal, embryonic nuclear protein 1 [Source:HGNC Symbol;Acc:HGNC:22144]	1.02159
Mylpf	0.250879	0.0060799	0.0356237	myosin light chain 11 [Source:HGNC Symbol;Acc:HGNC:29824]	0.485851
Myom1	0.31053	9.43646e-05	0.0013412	myomesin 1 [Source:HGNC Symbol;Acc:HGNC:7613]	0.770808
Myrf	0.355559	0.000558406	0.00560391	myelin regulatory factor [Source:HGNC Symbol;Acc:HGNC:1181]	0.988195
Mzb1	4.10164	1.08576e-05	0.000220137	marginal zone B and B1 cell specific protein [Source:HGNC Symbol;Acc:HGNC:30125]	-0.556662
Naalad2	0.443556	0.000270356	0.00313914	N-acetylated alpha-linked acidic dipeptidase 2 [Source:HGNC Symbol;Acc:HGNC:14526]	1.19136
Ncoa6	0.424933	2.65708e-15	7.09297e-13	nuclear receptor coactivator 6 [Source:HGNC Symbol;Acc:HGNC:15936]	1.28469
Neat1	0.353801	2.14935e-05	0.000392009	nuclear paraspeckle assembly transcript 1 [Source:HGNC Symbol;Acc:HGNC:30815]	0.640588
Neb	0.252643	0.00131979	0.0110474	nebulin [Source:HGNC Symbol;Acc:HGNC:7720]	0.588018
Nespas	0.195022	0.00681653	0.0386716	GNAS antisense RNA 1 [Source:HGNC Symbol;Acc:HGNC:24872]	0.989793
Nfasc	2.42863	0.00024099	0.0028511	neurofascin [Source:HGNC Symbol;Acc:HGNC:29866]	-0.643851
Nfat5	0.435935	7.87238e-24	9.63186e-21	nuclear factor of activated T cells 5 [Source:HGNC Symbol;Acc:HGNC:7774]	1.00934
Nfkbil1	2.08358	0.00403575	0.0263346	NFKB inhibitor like 1 [Source:HGNC Symbol;Acc:HGNC:7800]	-0.738509
Noa1	2.03069	6.09558e-09	3.57981e-07	nitric oxide associated 1 [Source:HGNC Symbol;Acc:HGNC:28473]	-0.785753
Nos1	0.394953	0.00453141	0.0287139	nitric oxide synthase 1 [Source:HGNC Symbol;Acc:HGNC:7872]	0.941885
Nova2	0.25633	0.000282693	0.0032553	NOVA alternative splicing regulator 2 [Source:HGNC Symbol;Acc:HGNC:7887]	0.744355
Npff	0.19643	8.77984e-08	3.69357e-06	neuropeptide FF-amide peptide precursor [Source:HGNC Symbol;Acc:HGNC:7901]	1.26751
Npy1r	0.41222	0.00559523	0.033544	neuropeptide Y receptor Y1 [Source:HGNC Symbol;Acc:HGNC:7956]	0.594691
Nr4a1	0.392409	0.0084773	0.045658	nuclear receptor subfamily 4 group A member 1 [Source:HGNC Symbol;Acc:HGNC:7980]	0.617375
Nudt18	3.27169	4.17603e-11	4.64488e-09	nudix hydrolase 18 [Source:HGNC Symbol;Acc:HGNC:26194]	-0.951474
Oas1a	2.52737	0.00212935	0.0160406	2'-5'-oligoadenylate synthetase 1 [Source:HGNC Symbol;Acc:HGNC:8086]	-1.29441
Obscn	2.01865	0.000320423	0.00357753	obscurin, cytoskeletal calmodulin and titin-interacting RhoGEF [Source:HGNC Symbol;Acc:HGNC:15719]	-0.269598
Olfm2	0.219365	0.00764824	0.0420567	olfactomedin 2 [Source:HGNC Symbol;Acc:HGNC:17189]	1.026
Olfr1328	0.427068	0.000879511	0.00801551
Osbpl6	0.305349	7.9703e-06	0.00016741	oxysterol binding protein like 6 [Source:HGNC Symbol;Acc:HGNC:16388]	1.27767
Otop1	2.31598	9.92432e-10	7.39639e-08	otopetrin 1 [Source:HGNC Symbol;Acc:HGNC:19656]	-1.33016
Ovgp1	0.478745	0.00612764	0.0357575	oviductal glycoprotein 1 [Source:HGNC Symbol;Acc:HGNC:8524]	0.722783
Ovol3	0.160825	0.00220497	0.0164612	ovo like zinc finger 3 [Source:HGNC Symbol;Acc:HGNC:14186]	1.29124
Pamr1	2.35292	0.00223436	0.0166354	peptidase domain containing associated with muscle regeneration 1 [Source:HGNC Symbol;Acc:HGNC:24554]	-1.51509
Pcbp2	0.479063	1.07584e-16	4.26327e-14	poly(rC) binding protein 2 [Source:HGNC Symbol;Acc:HGNC:8648]	1.15234
Pcdhga10	0.377378	0.00790684	0.0432197	protocadherin gamma subfamily A, 10 [Source:HGNC Symbol;Acc:HGNC:8697]	0.625713
Pcolce2	0.320181	3.92084e-06	9.26985e-05	procollagen C-endopeptidase enhancer 2 [Source:HGNC Symbol;Acc:HGNC:8739]	0.875578
Pde2a	0.484816	2.08056e-14	4.84183e-12	phosphodiesterase 2A [Source:HGNC Symbol;Acc:HGNC:8777]	1.06998
Pde4c	0.432804	0.00117985	0.0101124	phosphodiesterase 4C [Source:HGNC Symbol;Acc:HGNC:8782]	0.648486
Pde6d	3.03975	0.00131421	0.0110213	phosphodiesterase 6D [Source:HGNC Symbol;Acc:HGNC:8788]	-0.859259
Peak1	0.488134	2.03681e-10	1.81239e-08	pseudopodium enriched atypical kinase 1 [Source:HGNC Symbol;Acc:HGNC:29431]	0.91778
Pear1	0.499494	2.04708e-05	0.000375691	platelet endothelial aggregation receptor 1 [Source:HGNC Symbol;Acc:HGNC:33631]	0.875882
Per1	0.339739	9.07792e-16	3.02914e-13	period circadian regulator 1 [Source:HGNC Symbol;Acc:HGNC:8845]	1.16916
Per3	0.366208	0.00037482	0.00405237	period circadian regulator 3 [Source:HGNC Symbol;Acc:HGNC:8847]	1.16552
Phactr4	0.471133	8.37587e-11	8.30909e-09	phosphatase and actin regulator 4 [Source:HGNC Symbol;Acc:HGNC:25793]	1.0001
Phxr4	0.189966	6.41619e-09	3.71243e-07
Pi16	0.450275	7.89308e-06	0.000166026	peptidase inhibitor 16 [Source:HGNC Symbol;Acc:HGNC:21245]	0.441128
Pitpnm3	0.475403	7.06024e-05	0.00107112	PITPNM family member 3 [Source:HGNC Symbol;Acc:HGNC:21043]	0.856725
Pkdrej	0.180404	0.0073706	0.0410217	polycystin family receptor for egg jelly [Source:HGNC Symbol;Acc:HGNC:9015]	1.05125
Pla2g4d	0.297798	0.00660699	0.0379663	phospholipase A2 group IVD [Source:HGNC Symbol;Acc:HGNC:30038]	0.704615
Plac8	0.424344	0.00255929	0.0185375	placenta associated 8 [Source:HGNC Symbol;Acc:HGNC:19254]	0.490183
Platr4	0.174103	0.00610877	0.0357042
Platr8	0.28063	0.00190925	0.014738
Plcd3	5.63295	2.95445e-17	1.20492e-14	phospholipase C delta 3 [Source:HGNC Symbol;Acc:HGNC:9061]	-0.88545
Plekhd1	3.93383	0.000134845	0.0017836	pleckstrin homology and coiled-coil domain containing D1 [Source:HGNC Symbol;Acc:HGNC:20148]	-0.301928
Pln	0.316065	0.00369174	0.024671	phospholamban [Source:HGNC Symbol;Acc:HGNC:9080]	0.787974
Plxna4	0.34588	7.37255e-07	2.29817e-05	plexin A4 [Source:HGNC Symbol;Acc:HGNC:9102]	1.22792
Pnma1	0.315536	0.00615581	0.035868	PNMA family member 1 [Source:HGNC Symbol;Acc:HGNC:9158]	1.22851
Porcn	0.495888	0.00630879	0.0366399	porcupine O-acyltransferase [Source:HGNC Symbol;Acc:HGNC:17652]	0.916468
Pou5f2	0.157525	0.00271714	0.0194115	POU domain class 5, transcription factor 2 [Source:HGNC Symbol;Acc:HGNC:26367]	0.77111
Ppifos	0.148429	0.000616533	0.0060548
Ppm1e	0.194952	0.000111587	0.00154122	protein phosphatase, Mg2+/Mn2+ dependent 1E [Source:HGNC Symbol;Acc:HGNC:19322]	1.25391
Ppp1r1a	2.01715	0.00681204	0.0386716	protein phosphatase 1 regulatory inhibitor subunit 1A [Source:HGNC Symbol;Acc:HGNC:9286]	-0.199527
Ppp1r3b	2.8999	0.00112633	0.00976772	protein phosphatase 1 regulatory subunit 3B [Source:HGNC Symbol;Acc:HGNC:14942]	-0.156721
Ppp2r2a	0.408461	1.97321e-09	1.34172e-07	protein phosphatase 2 regulatory subunit Balpha [Source:HGNC Symbol;Acc:HGNC:9304]	1.35189
Pram1	0.284352	0.0016994	0.0134941	PML-RARA regulated adaptor molecule 1 [Source:HGNC Symbol;Acc:HGNC:30091]	1.27029
Prodh	0.464434	1.05762e-07	4.32534e-06	proline dehydrogenase 1 [Source:HGNC Symbol;Acc:HGNC:9453]	0.719643
Prol1	0.0793528	6.47596e-11	6.8403e-09
Proser1	0.427335	1.54156e-06	4.25435e-05	proline and serine rich 1 [Source:HGNC Symbol;Acc:HGNC:20291]	0.978909
Proser3	0.435002	0.0015953	0.012813	proline and serine rich 3 [Source:HGNC Symbol;Acc:HGNC:25204]	0.907266
Prr27	0.254912	0.000662642	0.00640481	proline rich 27 [Source:HGNC Symbol;Acc:HGNC:33193]	0.845185
Prrt2	0.245382	0.00143588	0.0117906	proline rich transmembrane protein 2 [Source:HGNC Symbol;Acc:HGNC:30500]	1.08901
Prrx1	0.446745	1.18131e-07	4.66236e-06	paired related homeobox 1 [Source:HGNC Symbol;Acc:HGNC:9142]	0.904505
Psmb5	2.07518	1.24278e-10	1.1622e-08	proteasome 20S subunit beta 5 [Source:HGNC Symbol;Acc:HGNC:9542]	-0.932836
Ptprb	0.417833	4.23539e-14	9.1447e-12	protein tyrosine phosphatase receptor type B [Source:HGNC Symbol;Acc:HGNC:9665]	1.29922
Pygm	0.152122	1.15735e-06	3.38489e-05	glycogen phosphorylase, muscle associated [Source:HGNC Symbol;Acc:HGNC:9726]	0.652706
Qdpr	2.5273	4.09025e-19	2.22419e-16	quinoid dihydropteridine reductase [Source:HGNC Symbol;Acc:HGNC:9752]	-0.760312
R3hdm2	0.438165	1.5658e-19	1.09472e-16	R3H domain containing 2 [Source:HGNC Symbol;Acc:HGNC:29167]	1.07963
Rapgef4	0.395373	0.000129147	0.00172063	Rap guanine nucleotide exchange factor 4 [Source:HGNC Symbol;Acc:HGNC:16626]	0.897724
Raph1	0.454679	1.18886e-13	2.39107e-11	Ras association (RalGDS/AF-6) and pleckstrin homology domains 1 [Source:HGNC Symbol;Acc:HGNC:14436]	1.24548
Rarb	0.411729	0.00222044	0.0165543	retinoic acid receptor beta [Source:HGNC Symbol;Acc:HGNC:9865]	1.38397
Rasgrp2	0.383947	5.6423e-05	0.00089557	RAS guanyl releasing protein 2 [Source:HGNC Symbol;Acc:HGNC:9879]	0.818593
Rcan2	0.304564	0.00237364	0.0174773	regulator of calcineurin 2 [Source:HGNC Symbol;Acc:HGNC:3041]	0.609798
Rdh11	2.1685	1.37074e-12	2.06552e-10	retinol dehydrogenase 11 [Source:HGNC Symbol;Acc:HGNC:17964]	-0.698646
Rere	0.359839	2.23252e-28	5.46298e-25	arginine-glutamic acid dipeptide repeats [Source:HGNC Symbol;Acc:HGNC:9965]	1.07056
Rgs4	0.48136	0.00274731	0.0195996	regulator of G protein signaling 4 [Source:HGNC Symbol;Acc:HGNC:10000]	1.21704
Rhof	0.385905	0.00148993	0.0121394	ras homolog family member F, filopodia associated [Source:HGNC Symbol;Acc:HGNC:15703]	0.756875
Rian	0.436543	6.00526e-06	0.000134404	maternally expressed 8, small nucleolar RNA host gene [Source:HGNC Symbol;Acc:HGNC:14574]	0.9871
Rims2	0.166195	1.91123e-07	7.1401e-06	regulating synaptic membrane exocytosis 2 [Source:HGNC Symbol;Acc:HGNC:17283]	0.660506
Rmrp	2.41174	6.29279e-20	4.86267e-17	RNA component of mitochondrial RNA processing endoribonuclease [Source:HGNC Symbol;Acc:HGNC:10031]	-0.686594
Rn45s	0.123668	0.00193008	0.0148675
Rnase1	0.292542	1.07248e-06	3.20697e-05	ribonuclease A family member 1, pancreatic [Source:HGNC Symbol;Acc:HGNC:10044]	1.2091
Rnd2	2.16635	0.000843643	0.00774148	Rho family GTPase 2 [Source:HGNC Symbol;Acc:HGNC:18315]	-0.742474
Rnf152	0.352596	0.000116995	0.00159937	ring finger protein 152 [Source:HGNC Symbol;Acc:HGNC:26811]	1.76492
Robo4	0.426581	2.22701e-08	1.11594e-06	roundabout guidance receptor 4 [Source:HGNC Symbol;Acc:HGNC:17985]	1.31598
Romo1	2.12667	1.42729e-07	5.45715e-06	reactive oxygen species modulator 1 [Source:HGNC Symbol;Acc:HGNC:16185]	-0.766813
Rpl3l	0.2058	0.000135847	0.001792	ribosomal protein L3 like [Source:HGNC Symbol;Acc:HGNC:10351]	0.780409
Rpph1	2.19373	1.20037e-11	1.5193e-09	ribonuclease P RNA component H1 [Source:HGNC Symbol;Acc:HGNC:19273]	-0.460482
Rraga	2.22544	2.29137e-15	6.46959e-13	Ras related GTP binding A [Source:HGNC Symbol;Acc:HGNC:16963]	-0.697048
Rrm2	2.04976	0.000597898	0.00591532	ribonucleotide reductase regulatory subunit M2 [Source:HGNC Symbol;Acc:HGNC:10452]	-0.598728
Rtn1	2.13831	0.00686675	0.0388807	reticulon 1 [Source:HGNC Symbol;Acc:HGNC:10467]	-1.14716
Rtp3	0.226499	0.000742892	0.00697834	receptor transporter protein 3 [Source:HGNC Symbol;Acc:HGNC:15572]	1.8147
Rwdd2a	0.486524	0.00759593	0.0418117	RWD domain containing 2A [Source:HGNC Symbol;Acc:HGNC:21385]	0.456088
Ryr1	0.116473	7.53009e-05	0.00112813	ryanodine receptor 1 [Source:HGNC Symbol;Acc:HGNC:10483]	0.53065
S100a11	0.333105	0.000158898	0.00202161	S100 calcium binding protein A11 [Source:HGNC Symbol;Acc:HGNC:10488]	0.753979
S1pr3	0.432213	8.80178e-05	0.00127318	sphingosine-1-phosphate receptor 3 [Source:HGNC Symbol;Acc:HGNC:3167]	1.11176
Saa1	4.44506	1.25427e-05	0.000248518	serum amyloid A1 [Source:HGNC Symbol;Acc:HGNC:10513]	-0.551956
Saa2	3.71662	0.0045069	0.0285956	serum amyloid A2 [Source:HGNC Symbol;Acc:HGNC:10514]	-0.553758
Saa3	3.87012	0.000697386	0.00663149	serum amyloid A3, pseudogene [Source:HGNC Symbol;Acc:HGNC:10515]	-0.154791
Satb2	0.36165	0.00825181	0.0446781	SATB homeobox 2 [Source:HGNC Symbol;Acc:HGNC:21637]	0.655307
Scand1	3.35849	0.00455133	0.0288153	SCAN domain containing 1 [Source:HGNC Symbol;Acc:HGNC:10566]	-0.498404
Scarna13	0.477591	1.02091e-07	4.19861e-06
Scd1	2.11701	4.06621e-14	8.91046e-12	stearoyl-CoA desaturase [Source:HGNC Symbol;Acc:HGNC:10571]	-0.496403
Scnn1a	0.465482	0.00526871	0.0320976	sodium channel epithelial 1 subunit alpha [Source:HGNC Symbol;Acc:HGNC:10599]	1.14776
Scube1	0.257252	0.000121731	0.00164876	signal peptide, CUB domain and EGF like domain containing 1 [Source:HGNC Symbol;Acc:HGNC:13441]	0.956294
Sdf2l1	2.4583	1.45325e-08	7.51289e-07	stromal cell derived factor 2 like 1 [Source:HGNC Symbol;Acc:HGNC:10676]	-0.657572
Sema6a	0.366855	6.83515e-10	5.33796e-08	semaphorin 6A [Source:HGNC Symbol;Acc:HGNC:10738]	1.09439
Serpind1	0.180463	0.00460888	0.0290918	serpin family D member 1 [Source:HGNC Symbol;Acc:HGNC:4838]	0.683714
Sfn	2.08974	0.000140718	0.00183554	stratifin [Source:HGNC Symbol;Acc:HGNC:10773]	-0.729521
Sfrp4	0.12226	9.9508e-07	2.9938e-05	secreted frizzled related protein 4 [Source:HGNC Symbol;Acc:HGNC:10778]	0.997506
Sfxn3	0.471992	4.11416e-07	1.37731e-05	sideroflexin 3 [Source:HGNC Symbol;Acc:HGNC:16087]	1.36473
Sgk2	2.07688	1.08139e-05	0.000219597	serum/glucocorticoid regulated kinase 2 [Source:HGNC Symbol;Acc:HGNC:13900]	-0.736847
Sh3bgrl3	2.28187	7.84669e-10	6.00026e-08	SH3 domain binding glutamate rich protein like 3 [Source:HGNC Symbol;Acc:HGNC:15568]	-0.990884
Shank3	0.364749	5.57404e-15	1.38709e-12	SH3 and multiple ankyrin repeat domains 3 [Source:HGNC Symbol;Acc:HGNC:14294]	0.703198
Slamf7	2.05413	0.00325256	0.0224408	SLAM family member 7 [Source:HGNC Symbol;Acc:HGNC:21394]	-1.20878
Slc10a1	0.468544	0.00726708	0.0406458	solute carrier family 10 member 1 [Source:HGNC Symbol;Acc:HGNC:10905]	0.587167
Slc22a4	0.44389	8.87908e-05	0.00128186	solute carrier family 22 member 4 [Source:HGNC Symbol;Acc:HGNC:10968]	1.02206
Slc25a18	0.325031	0.00611994	0.0357268	solute carrier family 25 member 18 [Source:HGNC Symbol;Acc:HGNC:10988]	1.04661
Slc25a35	0.476844	5.26217e-05	0.000847141	solute carrier family 25 member 35 [Source:HGNC Symbol;Acc:HGNC:31921]	1.30166
Slc25a42	0.450766	7.61238e-05	0.0011393	solute carrier family 25 member 42 [Source:HGNC Symbol;Acc:HGNC:28380]	0.920763
Slc2a4rg-ps	0.491597	0.000304482	0.00344407
Slc35d1	0.417078	0.00225983	0.0167909	solute carrier family 35 member D1 [Source:HGNC Symbol;Acc:HGNC:20800]	1.29497
Slc39a2	0.123329	0.00107834	0.00942952	solute carrier family 39 member 2 [Source:HGNC Symbol;Acc:HGNC:17127]	1.17825
Slc41a2	2.42662	0.00200563	0.0153049	solute carrier family 41 member 2 [Source:HGNC Symbol;Acc:HGNC:31045]	-0.565179
Slc45a3	2.24558	0.000485554	0.00499923	solute carrier family 45 member 3 [Source:HGNC Symbol;Acc:HGNC:8642]	-1.03192
Slc4a8	0.314496	0.000667582	0.00643984	solute carrier family 4 member 8 [Source:HGNC Symbol;Acc:HGNC:11034]	0.838829
Slc6a20b	0.257963	0.00536483	0.0325481	solute carrier family 6 member 20 [Source:HGNC Symbol;Acc:HGNC:30927]	0.803786
Smpd3	0.292838	0.000455814	0.00475302	sphingomyelin phosphodiesterase 3 [Source:HGNC Symbol;Acc:HGNC:14240]	0.707451
Sncaip	0.332783	4.23669e-05	0.000706051	synuclein alpha interacting protein [Source:HGNC Symbol;Acc:HGNC:11139]	1.19988
Snhg11	0.341082	0.000269425	0.00313914	small nucleolar RNA host gene 11 [Source:HGNC Symbol;Acc:HGNC:25046]	0.905034
Sorbs2os	0.237943	0.00102443	0.00904427
Sox17	0.491301	0.000818394	0.00755227	SRY-box transcription factor 17 [Source:HGNC Symbol;Acc:HGNC:18122]	1.21049
Sox7	0.431354	0.00548926	0.0330571	SRY-box transcription factor 7 [Source:HGNC Symbol;Acc:HGNC:18196]	0.675743
Spaca6	0.460559	1.32285e-06	3.74943e-05	sperm acrosome associated 6 [Source:HGNC Symbol;Acc:HGNC:27113]	0.73459
Spdl1	2.71644	4.84276e-05	0.000789138	spindle apparatus coiled-coil protein 1 [Source:HGNC Symbol;Acc:HGNC:26010]	-0.976422
Spta1	0.332431	0.00325856	0.0224649	spectrin alpha, erythrocytic 1 [Source:HGNC Symbol;Acc:HGNC:11272]	0.551188
Srgap1	0.286861	1.55853e-09	1.10125e-07	SLIT-ROBO Rho GTPase activating protein 1 [Source:HGNC Symbol;Acc:HGNC:17382]	1.00334
Srp54a	2.07746	0.00475274	0.0298331	signal recognition particle 54 [Source:HGNC Symbol;Acc:HGNC:11301]	-0.42533
Srpk3	0.332382	0.00408724	0.0265643	SRSF protein kinase 3 [Source:HGNC Symbol;Acc:HGNC:11402]	0.728697
Srrm2	0.422267	4.91444e-20	4.00854e-17	serine/arginine repetitive matrix 2 [Source:HGNC Symbol;Acc:HGNC:16639]	1.04315
Srsf9	2.07241	7.03317e-11	7.32347e-09	serine and arginine rich splicing factor 9 [Source:HGNC Symbol;Acc:HGNC:10791]	-0.96903
Stc1	0.449923	1.75547e-06	4.7503e-05	stanniocalcin 1 [Source:HGNC Symbol;Acc:HGNC:11373]	1.1978
Tbrg3	0.330318	6.71367e-10	5.27113e-08
Tbx3	0.479481	0.000238371	0.00282466	T-box transcription factor 3 [Source:HGNC Symbol;Acc:HGNC:11602]	0.694099
Tcea2	0.329255	0.00199009	0.0152299	transcription elongation factor A2 [Source:HGNC Symbol;Acc:HGNC:11614]	0.915165
Tcf7l1	0.425024	0.000804339	0.00744128	transcription factor 7 like 1 [Source:HGNC Symbol;Acc:HGNC:11640]	0.922826
Tfap2a	0.458277	1.25025e-06	3.59219e-05	transcription factor AP-2 alpha [Source:HGNC Symbol;Acc:HGNC:11742]	1.08519
Tgtp1	0.385682	0.000941047	0.0084401
Tgtp2	0.480753	0.00294922	0.0207179
Timp4	0.42266	7.20915e-09	4.11847e-07	TIMP metallopeptidase inhibitor 4 [Source:HGNC Symbol;Acc:HGNC:11823]	1.40088
Tlr12	4.1421	0.00036569	0.00397414	toll like receptor 12, pseudogene [Source:HGNC Symbol;Acc:HGNC:31754]	-0.904381
Tlr5	0.492964	1.92199e-06	5.06617e-05	toll like receptor 5 [Source:HGNC Symbol;Acc:HGNC:11851]	0.753659
Tmem154	3.75053	0.000777867	0.00722825	transmembrane protein 154 [Source:HGNC Symbol;Acc:HGNC:26489]	-1.42578
Tmem181b-ps	0.443818	2.65023e-07	9.51363e-06
Tmem252	0.186243	3.23631e-10	2.81157e-08	transmembrane protein 252 [Source:HGNC Symbol;Acc:HGNC:28537]	0.821351
Tmem265	0.446306	0.00157988	0.0127204	transmembrane protein 265 [Source:HGNC Symbol;Acc:HGNC:51241]	0.856537
Tnfrsf18	0.435846	0.00031495	0.00353003	TNF receptor superfamily member 18 [Source:HGNC Symbol;Acc:HGNC:11914]	0.970785
Tnfsf12	0.298185	2.2822e-06	5.86817e-05	TNF superfamily member 12 [Source:HGNC Symbol;Acc:HGNC:11927]	0.945639
Tpgs1	2.35628	0.00538671	0.0326404	tubulin polyglutamylase complex subunit 1 [Source:HGNC Symbol;Acc:HGNC:25058]	-0.575062
Tph1	2.52327	0.0013284	0.0110879	tryptophan hydroxylase 1 [Source:HGNC Symbol;Acc:HGNC:12008]	-0.754788
Tpx2	3.33904	0.00152627	0.01236	TPX2 microtubule nucleation factor [Source:HGNC Symbol;Acc:HGNC:1249]	-0.415796
Trap1	3.56477	1.53406e-21	1.60879e-18	TNF receptor associated protein 1 [Source:HGNC Symbol;Acc:HGNC:16264]	-0.548835
Trim55	0.375317	0.000920179	0.00829857	tripartite motif containing 55 [Source:HGNC Symbol;Acc:HGNC:14215]	0.792033
Tsku	0.331744	0.00204841	0.0155747	tsukushi, small leucine rich proteoglycan [Source:HGNC Symbol;Acc:HGNC:28850]	0.524594
Ttll3	0.454487	0.000965792	0.00860422	tubulin tyrosine ligase like 3 [Source:HGNC Symbol;Acc:HGNC:24483]	0.65736
Ttll7	0.409492	4.17979e-05	0.000699745	tubulin tyrosine ligase like 7 [Source:HGNC Symbol;Acc:HGNC:26242]	1.06912
Ttn	0.08407	0.00078676	0.00730165	titin [Source:HGNC Symbol;Acc:HGNC:12403]	0.528401
Tuba4a	2.09887	3.64275e-24	5.34829e-21	tubulin alpha 4a [Source:HGNC Symbol;Acc:HGNC:12407]	-0.720426
Tubb2a	2.08045	9.25401e-05	0.00132555	tubulin beta 2A class IIa [Source:HGNC Symbol;Acc:HGNC:12412]	-0.574732
Tusc1	2.49828	0.00675631	0.0385377	tumor suppressor candidate 1 [Source:HGNC Symbol;Acc:HGNC:31010]	-0.810056
Uchl4	0.385752	0.00494344	0.0305449	ubiquitin C-terminal hydrolase L3 [Source:HGNC Symbol;Acc:HGNC:12515]	1.15712
Uckl1os	0.314035	0.000126896	0.00169874
Ugt8a	0.140064	0.00473982	0.0297775	UDP glycosyltransferase 8 [Source:HGNC Symbol;Acc:HGNC:12555]	0.621091
Unc45b	0.219218	8.95156e-07	2.73237e-05	unc-45 myosin chaperone B [Source:HGNC Symbol;Acc:HGNC:14304]	0.983298
Uqcrq	4.81991	4.48351e-51	6.58269e-47	ubiquinol-cytochrome c reductase complex III subunit VII [Source:HGNC Symbol;Acc:HGNC:29594]	-0.913326
Ushbp1	0.476404	1.97392e-09	1.34172e-07	USH1 protein network component harmonin binding protein 1 [Source:HGNC Symbol;Acc:HGNC:24058]	0.774142
Vamp2	0.365597	7.19637e-11	7.44065e-09	vesicle associated membrane protein 2 [Source:HGNC Symbol;Acc:HGNC:12643]	0.969034
Vmn2r10	0.114356	0.000656399	0.00636542
Vmn2r8	0.341244	1.97525e-07	7.36056e-06
Vmn2r9	0.202669	1.9571e-13	3.7317e-11
Vsig2	0.177484	1.95935e-09	1.34172e-07	V-set and immunoglobulin domain containing 2 [Source:HGNC Symbol;Acc:HGNC:17149]	1.2782
Wfdc12	0.493745	0.00671721	0.0383893	WAP four-disulfide core domain 12 [Source:HGNC Symbol;Acc:HGNC:16115]	-0.214425
Wnt2b	0.347711	0.00425047	0.0273228	Wnt family member 2B [Source:HGNC Symbol;Acc:HGNC:12781]	0.594465
Wnt6	5.16367	0.00951045	0.0496912	Wnt family member 6 [Source:HGNC Symbol;Acc:HGNC:12785]	-0.615366
Xist	0.291849	1.08145e-10	1.03103e-08	X inactive specific transcript [Source:HGNC Symbol;Acc:HGNC:12810]	0.843295
Ypel1	0.382518	0.00576248	0.0342946	yippee like 1 [Source:HGNC Symbol;Acc:HGNC:12845]	0.857415
Zbtb33	0.455575	7.70129e-12	1.00956e-09	zinc finger and BTB domain containing 33 [Source:HGNC Symbol;Acc:HGNC:16682]	1.26638
Zfhx2	0.461376	3.45903e-05	0.000596074	zinc finger homeobox 2 [Source:HGNC Symbol;Acc:HGNC:20152]	0.537307
Zfhx2os	0.228835	0.0027881	0.0198424
Zfhx4	0.472124	8.26271e-05	0.00121156	zinc finger homeobox 4 [Source:HGNC Symbol;Acc:HGNC:30939]	0.928617
Zfp366	0.438669	0.00058579	0.00583866	zinc finger protein 366 [Source:HGNC Symbol;Acc:HGNC:18316]	0.781692
Zfp951	0.377901	0.00384632	0.0254377
Zmiz1	0.286003	4.33384e-35	1.59074e-31	zinc finger MIZ-type containing 1 [Source:HGNC Symbol;Acc:HGNC:16493]	1.24294

## Sheet: Figure 6
	Fold Change)		padj
Gene	p18	L10	p18	L10
Wap	0.0272606	1.05406	1.33193e-06	0.691703
Lao1	0.0495899	1.07789	1.84252e-19	0.459818
Fabp3	0.0605849	0.922429	6.15888e-19	0.53128
Glycam1	0.0671215	1.41061	0.000681994	0.298439
Slc9a4	0.0682267	0.70799	2.01858e-59	0.00193255
Spp1	0.0810782	2.26028	6.4475e-05	0.275073
Atp13a4	0.0839028	1.28698	1.61358e-90	0.0177347
Lalba	0.0942292	1.46467	4.52648e-60	0.00114483
Wfdc3	0.094562	0.679849	5.68997e-20	8.98405e-07
Csn1s2b	0.103653	0.683664	2.17325e-09	2.13812e-05
Csn1s1	0.137855	0.594208	1.72107e-10	6.63213e-12
B4galt1	0.142755	0.789396	2.61868e-66	0.00342047
Csn2	0.157925	0.501858	2.84076e-10	5.39715e-15
Csn1s2a	0.158603	0.865956	0.000458767	0.187511
Csn3	0.161403	0.870255	1.79225e-07	0.186327
Atp2c2	0.167423	1.12232	3.42537e-41	0.194579
Cel	0.172645	1.29565	5.01048e-44	0.380661
Olah	0.177917	1.01623	5.51178e-23	0.932934
Pigr	0.205158	1.49061	8.88169e-41	0.199509
Trf	0.234272	1.19834	1.87264e-62	0.0655166
Slc28a3	0.261007	0.903457	2.45622e-20	0.401231
Elf5	0.395711	0.911262	1.1753e-17	0.375595
Vdr	0.397892	0.697457	1.83151e-19	0.00496774
Xbp1	0.429606	1.15546	1.06642e-09	0.202547
Slc41a1	0.439356	0.981293	5.66836e-16	0.907219
Slc11a2	0.488906	1.04411	4.55708e-15	0.778616
Slc30a4	0.525742	1.03831	1.8636e-23	0.810816
Slc39a14	0.531297	0.88662	5.6167e-07	0.165706
Nr3c1 (GR)	0.812016	1.16201	0.00439496	0.152873
